# Supplementary material for: The individual and global impact of copy-number variants on complex human traits
Source: Am J Hum Genet. 2022 Mar 2;109(4):647–68. doi: 10.1016/j.ajhg.2022.02.010 (PMC9069145; doi:10.1016/j.ajhg.2022.02.010)
Supplement: Data S1. Tables S1–S8 [file mmc2.xlsx]

## Sheet: ST1
Table S1. Description of analyzed complex traits. General information on the analyzed phenotypes: FiledID, PHENO, and DESCRIPTION correspond to the UKBB phenotype identifier, short identifier (used in other tables), and full trait description, respectively; SEX indicates if the trait was available for all individuals or females/males only; Mean, median, standard deviation (SD), and number of asse…
FieldID	PHENO	DESCRIPTION	UNIT	SEX	Mean_UKBB	Median_UKBB	SD_UKBB	Num_UKBB	Mean_EstBB	Median_EstBB	SD_EstBB	Num_EstBB	SYNONYMS
30600	albumin	albumin	g/L	All	45.2544	45.24	2.5955	291060	40.01	41.4	6.84	3736	serum albumin measurement,serum albumin levels
30610	ALP	alkaline phosphatase	U/L	All	83.5766	80.3	26.2616	316951	87.47	70	84.15	8129	alkaline phosphatase measurement,liver enzyme levels (alkaline phosphatase),serum alkaline phosphatase
30620	ALT	alanine aminotransferase	U/L	All	23.5052	20.17	13.9068	316815	26.25	19	27.78	15927	serum alanine aminotransferase measurement,alanine aminotransferase levels,alanine transaminase levels,liver enzyme levels (alanine transaminase)
30630	ApoA	apolipoprotein A	g/L	All	1.5441	1.517	0.269754	289352					apolipoprotein a 1 measurement,apolipoprotein A1 levels
30640	ApoB	apolipoprotein B	g/L	All	1.03513	1.02	0.237528	315444					apolipoprotein B measurement,apolipoprotein B levels
30650	AST	aspartate aminotransferase	U/L	All	26.181	24.4	10.5021	315807	27.61	21	34.24	15417	aspartate aminotransferase measurement,aspartate aminotransferase levels,liver enzyme levels (aspartate transaminase)
2395	balding	hair/balding patttern		Male	2.31713	2	1.10354	152044					androgenetic alopecia,male-pattern baldness
30840	bilirubin	total bilirubin	umol/L	All	9.13742	8.08	4.41766	315664	10.42	8.9	6.66	9806	bilirubin measurement,bilirubin levels,total bilirubin levels
2744	birth_weight_first_child	birth weight of first child	pounds	Female	7.02162	7	1.20519	143630					NA
20022	birthweight	birth weight	Kg	All	3.32411	3.33	0.660695	192408					birth weight,birth weight (MTAG)
3148	BMD	heel bone mineral density	g/cm2	All	0.54177	0.529	0.135577	191028					bone mineral density,heel bone mineral density,heel bone mineral density (MTAG)
21001	BMI	body mass index	Kg/m2	All	27.3926	26.713	4.74544	330497	26.15	25.25	5.22	67911	body mass index,BMI,body mass index (adult)
23105	BMR	basal metabolism rate	KJ	All	6640.42	6381	1366.66	325954					base metabolic rate measurement,basal metabolic rate
23100	body_fat_mass	whole body fat mass	Kg	All	24.8514	23.4	9.48086	325438					fat body mass,body fat mass,trunk fat mass,fat mass index,total mass
30680	Ca	calcium	mmol/L	All	2.38136	2.377	0.0933298	290951	2.33	2.35	0.23	3047	calcium measurement,calcium levels
30690	cholesterol	cholesterol	mmol/L	All	5.71857	5.679	1.14002	316939	5.36	5.3	1.24	12385	total cholesterol measurement,cholesterol,cholesterol levels,serum total cholesterol levels,total cholesterol levels
30700	Cr	creatinine	umol/L	All	72.3558	70.5	17.6417	316786	81.32	73	53.75	16256	creatinine measurement,creatinine levels,glomerular filtration rate (creatinine),serum creatinine levels
30710	CRP	c-reactive protein	mg/L	All	2.57317	1.32	4.31817	316278	11.25	3.25	18.47	16044	c-reactive protein measurement,c-reactive protein,c-reactive protein levels
30720	cystatinC	cycstatin B	mg/L	All	0.908056	0.888	0.170119	316915					cystatin C measurement,cystatin C levels
4079	diastolic_BP	diastolic blood pressure, automated reading	mmHg	All	82.1815	82	10.0385	313183	78.05	80	12	31104	diastolic blood pressure,blood pressure,blood pressure (multi-trait analysis)
30150	eosinophil_count	eosinophill count	10^9 cells/L	All	0.173864	0.14	0.134748	321953	0.19	0.11	0.48	8187	eosinphil count,blood cell traits (multivariate analysis),eosinophil counts,white blood cell count (eosinophil)
2375	facial_hair	relative age at first facial hair		Male	2.06051	2	0.440168	148371					puberty onset,male puberty timing (late vs. average onset facial hair),male puberty timing (early vs. average onset facial hair)
20016	fluid_intelligence	fluid intelligence score	correct-answers	All	6.24278	6	2.08616	124129					intelligence,intelligence (MATG),intelligence (childhood),cognitive ability,cognitive ability (MTAG),cognitive function,extremely high intelligence,general cognitive ability
3062	FVC	forced vital capacity, spirometry	L	All	3.63055	3.51	1.00484	304605					pulmonary function measurement,lung function,lung function (maximal voluntary ventilation),pulmonary function,vital capacity,lung function (FVC),lung function (forced vital capacity),mean forced vital capacity from 2 exams
30730	GGT	gamma glutamyltransferase	U/L	All	37.2705	26.2	41.5638	316781	52.51	23	102.62	8583	serum gamma-glutamyl transferase measurement,GGT measurement,gamma glutamyl transferase levels,gamma glutamyl transpeptidase levels,gamma glutamyl transferase measurement,liver enzyme levels (gamma-glutamyl transferase)
30740	glucose	glucose	mmol/L	All	5.11729	4.934	1.20018	290770	5.99	5.5	2.02	11270	glucose measurement,blood glucose levels,blood sugar levels,glucose levels,fasting blood glucose measurement,glucose tolerance test
46/47	GS	mean left/right hand grip strength	Kg	All	30.717	29	10.9606	329630					grip strength measurement,hand grip strength
30750	HbA1c	glycated haemoglobin	mmol/mol	All	35.9586	35.2	6.48997	316928	42.36	39	12.51	2159	HbA1c measurement,glycated hemoglobin levels,hemoglobin A1c levels
30760	HDL	high-density lipoprotein cholesterol	mmol/L	All	1.45537	1.405	0.382023	290940	1.47	1.4	0.48	13270	HDL cholesterol,HDL cholesterol levels,high density lipoprotein cholesterol levels,large HDL particle concentration,low HDL-cholesterol levels,low high density liporotein cholesterol levels,medium HDL particle concentration,small HDL particle concentration,very large HDL particle concentration
102	heart_rate	pulse rate, automated reading	bpm	All	69.2801	68.5	11.2051	313183	75.2	72	21.06	17440	heart rate,pulse rate,resting heart rate,heart rate response to exercise
50	height	standing height	cm	All	168.794	168	9.23665	330837	170.4	169	9.28	67934	body height,height,adult body size
30770	IGF1	insulin-like growth factor 1	nmol/L	All	21.4041	21.263	5.64333	315299					IgF-1 measurement,insulin-like growth factor 1 levels
30780	LDL	low density lipoprotein direct	mmol/L	All	3.5725	3.534	0.867441	316377	3.36	3.3	1.08	13333	low density lipoprotein cholesterol measurement,direct low density lipoprotein cholesterol levels,LDL (oxidized),LDL cholesterol,LDL cholesterol levels,LDL cholesterol subfractions,large LDL particle concentration,low density lipoprotein cholesterol levels,low density lipoprotein cholesterol (on statin treatment),medium LDL particle concentration,oxidized LDL cholesterol levels,small LDL particle…
30790	LPA	lipoprotein A	nmol/L	All	44.1837	20.1	49.5425	252704					lipoprotein A measurement,lipoprotein (a) levels
30120	lymphocyte_count	lymphocyte count	10^9 cells/L	All	1.9293	1.86	0.617218	321953	3.13	1.96	5.73	10092	lymphocyte counts,blood cell traits (multivariate analysis),white blood cell count (lymphocyte)
30050	MCH	mean corrpuscular haemoglobin	pg	All	31.5427	31.55	1.80328	322496	29.72	29.9	2.29	21329	mean corpuscular hemoglobin,blood cell traits (multivariate analysis)
2714	menarche	age when periods started (menarche)	years	Female	12.9341	13	1.63009	173725	13.42	13	1.49	38774	age at menarche,early age at menarche,late age at menarche,menarche (age at onset),menarche and menopause (age at onset),puberty onset
3581	menopause	age at menopause (last menstrual period)	years	Female	49.6202	50	5.42574	105469	48.94	50	4.79	16314	age at menopause,menopause (age at onset),menarche and menopause (age at onset)
30130	monocyte_count	monocyte count	10^9 cells/L	All	0.476475	0.45	0.20503	321953	0.79	0.53	1.74	12448	monocyte count,blood cell traits (multivariate analysis),white blood cell count (monocyte)
20127	neuroticism	neuroticism score		All	4.10543	4	3.25443	269539					neuroticism measurement,neurticism,neurociticism,neuroticism (MTAG),general factor of neuroticism,sensitivity to environmental stress and adversity
30140	neutrophil_count	neutrophill count	10^9 cells/L	All	4.24996	4.05	1.39101	321953	6.19	3.84	10.67	13098	neutrophil count,blood cell traits (multivariate analysis),white blood cell count (neutrophil)
30810	phosphate	phosphate	mmol/L	All	1.15963	1.163	0.159794	290512					blood phosphate measurement,phosphate measurement,phosphate levels,serum phosphate levels
30080	platelet_count	platelet count	10^9 cells/L	All	252.78	248	58.7097	322499	245.8	237	78.39	13202	platelet count,blood cell traits (multivariate analysis)
30010	RBC_count	red blood cell (erythrocyte) count	10^12 cells/L	All	4.51562	4.505	0.404559	322500	4.5	4.54	0.59	17774	erythrocyte count,blood cell traits (multivariate analysis),red blood cell count,red blood cell traits
30250	reticulocyte_count	reticulocyte count	10^12 cells/L	All	0.0606877	0.056	0.0381596	317487					reticulocyte count,high light scatter reticulocyte count,high light scatter reticulocyte percentage of red cells,reticulocyte fraction of red cells
30830	SHBG	sex hormone binding globulin	nmol/L	All	51.8886	45.6	27.6123	288310					sex hormone-binding globulin measurement,sex hormone-binding globulin levels
4080	systolic_BP	systolic blood pressure, automated reading	mmHg	All	138.268	137	18.4909	313181	128.3	127	21.24	31103	systolic blood pressure,blood pressure,blood pressure (multi-trait analysis)
30850	testosterone	testosterone	nmol/L	All	6.58863	4.75	6.04897	287926					testosterone measurement,androgen levels,bioavailable testosterone levels,testosterone levels,total testosterone levels
30870	TG	triglycerides	mmol/L	All	1.75443	1.495	1.01776	316681	1.52	1.3	0.99	6863	triglyceride measurement,cholesterol and triglycerides,fasting triglyceride levels,hypertriglyceridemia,total triglyceride levels,triacylglyceride levels,triglyceride levels,triglycerides
30860	total_protein	total protein	g/L	All	72.3837	72.21	3.99635	290746					total blood protein measurement,serum total protein level
30880	urate	serum urate	umol/L	All	309.384	303.3	80.0782	316545	323.9	310	104.87	6832	urate measurement,urate levels,serum uric acid levels,uric acid levels
30670	urea	urea	mmol/L	All	5.43342	5.3	1.38118	316737	6.02	5.2	3.95	12676	urea measurement,urea levels,serum urea levels,serum urea measurement
30890	vitamin_D	vitamin D	nmol/L	All	49.784	48.2	20.9	303212	60.92	58	27.38	2864	vitamin D measurement,serum 25-hydroxyvitamin D levels,vitamin D levels,vitamin D insufficiency,vitamin D deficiency
30000	WBC_count	white blood (leukocyte) count	10^9 cells/L	All	6.86954	6.66	1.74254	322497	7.23	6.8	2.52	18045	leukocyte count,blood cell traits (multivariate analysis),low blood cell count,white blood cell count,white blood cell types
21002	weight	weight	Kg	All	78.2647	76.7	15.8527	330607	76.11	74	16.97	67925	body weight,weight
49/48	WHR	waist to hip ratio		All	0.871739	0.873684	0.0896057	330926	0.86	0.85	0.11	59407	waist-hip ratio
49/48	WHRadjBMI	waist to hip ratio adjusted for BMI		All	-1.51092e-18	0.00376488	0.0803019	330414	-0.001	-0.007	0.089	59398	BMI-adjusted waist-hip ratio,waist-to-hip ratio adjusted for BMI,waist-to-hip ratio adjusted for body mass index

## Sheet: ST2
Table S2. Significant CNV-GWAS signals in the UKBB and replication in the EstBB. 131 CNV-trait associations identified by CNV-GWAS in the UKBB and results of the replication study in the EstBB. Cytogenic band (CB) of the CNV is indicated. Results are reported for the most significant association model (MAIN_MODEL) but other significantly associated models are indicated (ALL_MODELS), with M, DUP, …
primary UKBB findings												SNP-GWAS Overlap	secondary EstBB replication analysis
PHENO	CB	MAIN_MODEL	TOP_SNP	CHR	POS	Estimate [SD]	SE	P	CNVR_START	CNVR_STOP	ALL_MODELS	GWAS Catalog	TOP_SNP	CHR	POS	Estimate [SD]	SE	P	P_CORRECTED	NumDUP	NumDEL	NumNeutral	POWER
GS	17p12	DUP	rs35308293	17	15071887	-0.892235	0.0681876	4.10265e-39	14098277	15457056	M-DUP
height	Xp22.33	DEL	rs28579720	X	613567	-1.42325	0.10894	5.36998e-39	285850	1720422	M-DUP-DEL
FVC	16p11.2 BP4-BP5	DEL	Affx-89025620	16	29647832	-1.12466	0.0893157	2.38821e-36	29596230	30208637	M-DEL
GGT	22q11.23	M-DUP	rs2236624	22	24836024	0.89501	0.0763114	9.2566e-32	23688345	24990213	M-DUP	1	chr22-23968167	22	23968167	1.11318	0.535408	0.037636	0.018818	2	1	8580	0.0640263
BMI	16p11.2 BP4-BP5	DEL	rs648559	16	29740645	1.28771	0.114855	3.62015e-29	29596230	30208637	M-DEL	1	rs143733290	16	29791477	1.34371	0.263484	3.40973e-07	1.70486e-07		12	67895	0.7515
WHR	16p11.2 BP4-BP5	DEL	Affx-89025620	16	29647832	0.955976	0.0878913	1.50303e-27	29596230	30208637	M-DEL	1	chr16-30116330	16	30116330	1.17319	0.262024	7.56854e-06	3.78427e-06		9	59392	0.3652
height	16p11.2 BP4-BP5	DEL	rs35967690	16	30199805	-0.888291	0.0822033	3.25732e-27	29596230	30208637	M-DEL	1	GSA-rs1364182	16	29656093	-0.964501	0.20485	2.50239e-06	1.2512e-06		11	67910	0.289429
height	1q21.1-1q21.2	M	rs200936105	1	146684060	0.468976	0.0488323	7.75513e-22	146478785	147832715	M-DEL	1	GSA-rs11239981	1	146784550	0.498466	0.120106	3.32548e-05	1.66274e-05	21	11	67901	0.2413
body_fat_mass	16p11.2 BP4-BP5	DEL	rs10871449	16	29652488	1.06241	0.11515	2.81726e-20	29596230	30208637	M-DEL
MCH	15q13.2-15q13.3	M	rs11071016	15	31722729	-0.589231	0.0647693	9.30422e-20	31067205	32007583	M-DUP	1	rs783026	15	31421676	-0.342335	0.271865	0.207968	0.103984	8	5	21316	0.0594059
GS	16p11.2 BP4-BP5	DEL	Affx-89025620	16	29647832	-0.676468	0.0781928	5.11503e-18	29596230	30208637	DEL	1
HbA1c	16p11.2 BP4-BP5	DEL	rs35967690	16	30199805	0.990897	0.114749	5.88235e-18	29596230	30208637	M-DEL		GSA-rs139271272	16	29627349	0.240123	0.672983	0.721273	0.360637		2	2157	0.00787746
Cr	17p12	DUP	rs9908576	17	15385932	-0.782135	0.0907016	6.54175e-18	14098277	15468444	M-DUP		GSA-rs80186018	17	14157422	-1.75018	0.504284	0.000520606	0.000260303	3		16249	0.0191744
cystatinC	17q12	DUP	rs17847528	17	36089012	0.854889	0.101691	4.23421e-17	34797651	36249489	M-DUP
Cr	17q12	DUP	rs17847528	17	36089012	0.73751	0.0901128	2.74899e-16	34797651	36249489	M-DUP	1	GSA-rs117562839	17	35668502	1.15745	0.390812	0.00306429	0.00153214	5		16250	0.115023
platelet_count	16p11.2 BP4-BP5	M	rs11150576	16	29965496	-0.615653	0.0753818	3.16925e-16	29596230	30208637	M-DUP-DEL	1	rs139712746	16	29896915	-0.506644	0.370283	0.171254	0.085627	5	2	13195	0.0235318
height	15q11.2	DEL	rs8029108	15	22945314	-0.158911	0.0196037	5.24154e-16	22750297	23253030	M-DEL		GSA-rs28707380	15	22759530	0.421109	0.214888	0.0500384	0.974981		10	67897	0.0029
cystatinC	16p11.2 BP4-BP5	DEL	Affx-89025620	16	29647832	0.857701	0.107265	1.28886e-15	29596230	30208637	DEL
GGT	16p11.2 BP4-BP5	M	rs12325539	16	30033633	-0.567861	0.0724458	4.5762e-15	29596230	30208637	M-DUP-DEL		rs12599318	16	29692414	-0.531772	0.463776	0.251573	0.125786	3	1	8579	0.0127562
menarche	16p13.11	M	rs77628408	16	15707967	-0.388966	0.050124	8.53425e-15	15120501	16308285	M-DUP-DEL		GSA-rs117741820	16	15885171	-0.410744	0.157419	0.00907777	0.00453889	31	5	38737	0.1867
reticulocyte_count	1p36.11	M	rs139898146	1	25600747	-0.0722664	0.00951445	3.0758e-14	25599041	25648747	M-DEL
reticulocyte_count	1q21.1	DEL	rs6424376	1	145401928	0.907106	0.120299	4.69628e-14	145368664	145738611	M-DEL
fluid_intelligence	15q11.2	DEL	rs117946938	15	23083677	-0.348516	0.0462626	4.97621e-14	22750297	23253030	M-DEL
FVC	16p12.2	DEL	rs117699715	16	22416150	-0.411488	0.0551271	8.39326e-14	21946523	22440319	M-DEL
bilirubin	12p12.2-12p12.1	M	rs118157850	12	21142621	-0.706556	0.0954786	1.36366e-13	21008080	21403457	M-DEL	1	GSA-rs118034578	12	21163457	-0.457693	0.306075	0.134852	0.067426	0	10	9796	0.0697837
RBC_count	15q13.2-15q13.3	M	rs11858379	15	31947951	0.396829	0.0550202	5.50797e-13	30912719	32007583	M-DUP-DEL	1	GSA-rs113158412	15	31083960	-0.357218	0.241781	0.139574	0.930213	10	5	17759	0.0207
urate	1q21.1	DEL	rs72704275	1	145736652	-0.60349	0.0837669	5.84293e-13	145383239	145765206	M-DEL	1	GSA-rs185433822	1	145637857	-0.637914	0.900327	0.478637	0.239318		1	6829	0.00874498
platelet_count	1p36.11	M	rs116374581	1	25627301	0.0630207	0.00888157	1.28987e-12	25599041	25648747	M-DEL	1	JHU_1.25648286	1	25648287	1.22453	0.692722	0.077133	0.0385665	2	0	13200	0.00121589
fluid_intelligence	16p11.2 BP4-BP5	DUP	rs648559	16	29740645	-1.18852	0.16868	1.8509e-12	29596230	30208637	DUP	1
neuroticism	22q11.21 LCR A-D	DUP	rs5748376	22	19639383	0.490296	0.0698861	2.29424e-12	19024651	21174444	M-DUP
FVC	22q11.21 LCR A-D	DUP	rs2904577	22	20293625	-0.363096	0.0518519	2.51828e-12	19024651	21407523	M-DUP
weight	16p11.2 BP4-BP5	DEL	rs10871449	16	29652488	0.697928	0.101068	5.00936e-12	29596230	30208637	M-DEL	1	rs35900366	16	30199584	0.897918	0.258788	0.000521349	0.000260675		11	67902	0.134313
cystatinC	16p11.2 BP2-BP3	DEL	rs3935714	16	29042014	1.02017	0.148575	6.59703e-12	28818541	29043450	M-DEL
CRP	16p11.2 BP4-BP5	DEL	rs10871449	16	29652488	0.771632	0.11491	1.88246e-11	29596230	30208637	M-DEL	1	GSA-rs148639118	16	30127786	0.152953	0.490352	0.755102	0.377551		4	16036	0.023117
FVC	22q11.21 LCR A-B	DEL	rs2073776	22	19024651	-1.23259	0.184403	2.32534e-11	19024651	20311646	DEL
balding	22q11.21 LCR A-D	M	rs143802353	22	20073937	0.512392	0.0795182	1.16941e-10	19024651	21174444	M-DUP	1
menarche	16p11.2 BP4-BP5	M	Affx-52330264	16	29705974	0.714557	0.110971	1.20481e-10	29596230	30208637	M-DUP	1	rs143733290	16	29791477	0.720024	0.27261	0.00826387	0.00413193	2	10	38761	0.0998799
BMI	22q11.21 LCR A-D	DUP	rs5759567	22	20967756	0.373842	0.0589647	2.29919e-10	19024651	21463515	M-DUP	1	GSA-rs5751684	22	21015218	0.307506	0.1826	0.0921774	0.0460887	25		67882	0.0743
ALP	16p11.2 BP4-BP5	DEL	rs10871449	16	29652488	0.71942	0.113567	2.38058e-10	29596230	30208637	M-DEL
body_fat_mass	22q11.21 LCR A-D	DUP	rs5759567	22	20967756	0.363199	0.058117	4.12424e-10	19024651	21463515	M-DUP
IGF1	2q13	DEL	rs142985827	2	112740535	-1.00486	0.162499	6.26488e-10	111398266	113115598	DEL	1
weight	18q21.32	DEL	rs633265	18	57831468	0.793799	0.129033	7.66511e-10	57655100	57914644	M-DEL	1	rs4940484	18	57908500	0.161384	0.383844	0.674164	0.337082		5	67919	0.0718593
BMI	18q21.32	DEL	rs633265	18	57831468	0.894728	0.145657	8.12127e-10	57655100	57914644	M-DEL	1	rs571312	18	57839769	-0.0454582	0.456431	0.920666	0.539667		4	67906	0.0670688
urea	17q12	DUP	Affx-80285791	17	34849814	0.670343	0.109461	9.13463e-10	34797651	36249489	M-DUP	1	GSA-rs117562839	17	35668502	0.512882	0.382172	0.179614	0.089807	5		12671	0.0560064
MCH	3q29	M	rs12634790	3	195861876	1.06483	0.174736	1.10278e-09	195725157	196035229	M	1	rs11915082	3	195809139	0.579328	0.490118	0.237211	0.118606	3	1	21325	0.108979
body_fat_mass	18q21.32	DEL	rs633265	18	57831468	0.867893	0.143601	1.50707e-09	57655100	57914644	M-DEL	1
BMR	1q21.1-1q21.2	M	rs1001193	1	147166377	0.273109	0.0455703	2.06056e-09	146478785	147832715	M
weight	1q21.1-1q21.2	M	rs78010317	1	147262276	0.364626	0.0609749	2.23454e-09	146478785	147832715	M-DUP	1	GSA-rs116836731	1	146535638	0.230391	0.156698	0.14149	0.070745	19	11	67894	0.0894
fluid_intelligence	22q11.21 LCR A-D	DUP	rs5993613	22	19343881	-0.675966	0.113411	2.52426e-09	19024651	21407523	M-DUP
WHR	22q11.21 LCR A-D	DUP	rs200399902	22	20457855	0.304934	0.0513602	2.90257e-09	19024651	21407523	M-DUP		rs111488352	22	19130247	-0.436227	0.277953	0.116553	0.941724	8		59398	0.00780156
cystatinC	22q11.21 LCR A-D	DUP	rs11703918	22	20889102	0.328367	0.0554315	3.14851e-09	19024651	21407523	M-DUP
BMD	16p11.2 BP4-BP5	M	rs11150576	16	29965496	-0.629117	0.10764	5.08452e-09	29596230	30208637	M-DUP	1
GS	22q11.21 LCR A-D	DUP	rs200399902	22	20457855	-0.267464	0.0461065	6.59759e-09	19024651	21407523	M-DUP
reticulocyte_count	16p13.3	M	rs878380	16	138019	1.38376	0.238781	6.83547e-09	85629	235490	M	1
systolic_BP	16p12.2	DEL	rs4783432	16	21951415	0.411254	0.0714467	8.61615e-09	21946523	22440319	M-DEL		rs112693034	16	22339756	0.177721	0.278313	0.52311	0.261555		11	31091	0.0153092
Cr	16p11.2 BP4-BP5	M	rs60978850	16	30010475	0.357618	0.062352	9.7332e-09	29596230	30208637	M		rs7193756	16	29749904	-0.97767	0.390789	0.0123666	0.993817	2	3	16251	0.00643798
eosinophil_count	22q11.21 LCR B-D	M	rs2241223	22	21409191	-0.308684	0.0542078	1.23865e-08	20457855	21463545	M-DUP		chr22-21377261	22	21377261	-1.62101	0.948324	0.0874251	0.0437126	1	0	8186	0.00177699
ALT	16p11.2 BP4-BP5	M	rs142024916	16	30208637	-0.494803	0.0870246	1.3033e-08	29624931	30208637	M-DEL		rs12599318	16	29692414	-0.774711	0.338842	0.0222468	0.0111234	5	3	15919	0.0194681
RBC_count	22q11.21 LCR A-D	M	rs9605924	22	19026403	0.314508	0.0558371	1.77657e-08	19024651	21053543	M-DUP		rs737923	22	19132325	-0.425474	0.468256	0.363554	0.818223	4	0	17770	0.00463569
GS	1q21.1-1q21.2	DEL	rs17160322	1	146984515	-0.402588	0.071627	1.90433e-08	146478785	147832715	DEL
diastolic_BP	16p12.2	DEL	rs4783432	16	21951415	0.411328	0.0751798	4.47189e-08	21946523	22440319	M-DEL		GSA-rs12920057	16	21956457	-0.0885053	0.29966	0.767726	0.616137		10	31094	0.0119143
AST	16p11.2 BP4-BP5	M	rs142024916	16	30208637	-0.489783	0.0895345	4.49545e-08	29644174	30208637	M		chr16-29756098	16	29756098	-0.644029	0.398972	0.1065	0.05325	3	3	15411	0.0134547
BMI	16p11.2 BP2-BP3	DEL	rs117475154	16	28822819	0.895545	0.164635	5.34452e-08	28818541	29043450	DEL	1
reticulocyte_count	16p11.2 BP2-BP3	DEL	rs117475154	16	28822819	0.904434	0.166402	5.47645e-08	28818541	29043450	DEL
balding	16p12.2	M	rs117664248	16	21958485	0.400416	0.0740227	6.33456e-08	21946523	22440319	M-DEL
MCH	15q11.2	DEL	rs7402309	15	23236972	-0.17419	0.0323265	7.11142e-08	22750297	23253030	DEL		GSA-rs192440577	15	22834164	0.406581	0.157138	0.00967669	0.995162		39	21228	0.0108
lymphocyte_count	15q13.2-15q13.3	M	rs80231271	15	31293192	-0.348968	0.0647923	7.21149e-08	31067205	32007583	M-DUP		GSA-rs12592834	15	32001237	0.877152	0.488208	0.0724166	0.963792	2	2	10088	0.00406091
diastolic_BP	17p12	M	rs12604073	17	14492839	-0.315157	0.0585696	7.41657e-08	14095550	15457056	M	1	rs11078306	17	15383769	0.392364	0.236862	0.0976288	0.951186	5	11	31088	0.0188
BMR	18q21.32	DEL	rs571312	18	57839769	0.530069	0.098777	8.04151e-08	57655100	57914644	M-DEL	1
heart_rate	17p12	M	rs7211577	17	14114280	-0.339219	0.0634428	8.95632e-08	14095550	15449153	M-DEL	1	rs8071082	17	15419589	-0.624288	0.403972	0.122274	0.061137	3	3	17434	0.00621803
heart_rate	15q13.2-15q13.3	DUP	rs4779846	15	31524606	0.395711	0.0740307	9.03673e-08	31067205	31982408	DUP		rs28613966	15	31388827	0.562775	0.404035	0.163672	0.081836	6		17429	0.00723982
HbA1c	1p36.11	DEL	rs187883668	1	25630940	-0.0474653	0.00888981	9.33735e-08	25599041	25648747	M-DEL
HbA1c	2q13	M	rs10200201	2	112928815	0.53539	0.101593	1.36548e-07	111398266	113115598	M-DUP	1
weight	22q11.21 LCR A-D	M	Affx-35294364	22	21316258	0.239252	0.0458198	1.77515e-07	19024651	21463545	M-DUP		rs16988764	22	21105255	0.483945	0.2216	0.028975	0.0144875	10	5	67909	0.0071
vitamin_D	16p11.2 BP4-BP5	DEL	rs10871449	16	29652488	-0.613223	0.117855	1.96025e-07	29596230	30208637	DEL
GS	16p11.2 BP2-BP3	DUP	rs79658697	16	29008509	-0.455718	0.087706	2.03777e-07	28818541	29043450	DUP	1
height	15q26.3	DEL	rs2054564	15	100749290	-0.830484	0.159947	2.07887e-07	100681005	100799915	DEL	1
GS	22q11.23	DUP	rs74824428	22	24787635	-0.27949	0.0540071	2.2797e-07	23688345	24985853	M-DUP
height	17p12	DUP	rs74833743	17	14438095	-0.363987	0.0708389	2.77486e-07	14105356	15425407	DUP	1	rs8071082	17	15419589	0.402344	0.303882	0.185503	0.907249	5		67910	0.00571545
IGF1	16p11.2 BP4-BP5	DEL	rs648559	16	29740645	-0.576907	0.112523	2.94536e-07	29596230	30208637	DEL
facial_hair	16p11.2 BP4-BP5	M	rs200279675	16	29818634	0.408635	0.0800315	3.29585e-07	29596230	30208637	M
ALP	16p13.11	M	rs113730921	16	15179544	0.252816	0.049604	3.45854e-07	15070916	16276964	M-DUP		rs2280018	16	15150833	-0.394242	0.337199	0.242371	0.878815	8	0	8121	0.00390117
WHR	15q13.2-15q13.3	DEL	rs2946543	15	32513233	0.600478	0.117886	3.51311e-07	30912719	32516949	DEL	1	GSA-rs117217858	15	31037810	0.365085	0.320944	0.25532	0.12766		6	59363	0.0427385
neuroticism	15q11.2	DEL	rs4932679	15	22770994	0.150989	0.0296798	3.63536e-07	22750297	23253030	DEL
GS	Xp22.33	DEL	rs6644389	X	831948	-0.43145	0.0848299	3.65766e-07	762346	2219659	DEL
HbA1c	1q21.1-1q21.2	DUP	rs76327000	1	146638960	0.474534	0.0934744	3.84429e-07	146478785	147832715	DUP		GSA-rs10900384	1	146501348	1.66761	0.950871	0.0796124	0.0398062	1		2158	0.00269833
HDL	16p11.2 BP2-BP3	DEL	rs3935714	16	29042014	-0.821614	0.162215	4.08736e-07	28818541	29043450	DEL	1
weight	16p11.2 BP2-BP3	M	rs4788102	16	28873398	-0.43835	0.0866381	4.2046e-07	28818541	29043450	M-DEL	1	GSA-rs75556002	16	28979277	-0.565866	0.286088	0.0479389	0.0239694	7	2	67915	0.0135108
fluid_intelligence	1q21.1	DUP	rs79906727	1	145420676	-0.482818	0.0954769	4.26718e-07	145401928	145740514	DUP
WHRadjBMI	9p23	M	rs118148868	9	12613277	-0.788074	0.156855	5.05725e-07	12539495	12777341	M		GSA-rs10756398	9	12731343	1.54723	0.683965	0.0236919	0.988154	0	2	59395	0.0360632
albumin	16p11.2 BP4-BP5	DEL	rs648559	16	29740645	-0.61499	0.123634	6.55244e-07	29596230	30208637	DEL
bilirubin	15q11.2	DEL	rs117460072	15	23081204	-0.136728	0.0274955	6.60492e-07	22750297	23253030	M-DEL		rs186510547	15	22836101	0.534813	0.249884	0.0323598	0.98382		15	9762	0.0022
cystatinC	1q21.1-1q21.2	DUP	rs78546908	1	147147433	0.421262	0.0850213	7.2447e-07	146496661	147832715	DUP
cystatinC	15q11.2	DEL	rs117946938	15	23083677	0.128997	0.0261231	7.89524e-07	22750297	23253030	DEL
weight	2q11.1-2q11.2	M	rs116761824	2	96787827	-0.70078	0.141937	7.92708e-07	96729281	97877399	M
ALP	16p11.2 BP2-BP3	DEL	rs72793809	16	28832382	0.802384	0.162809	8.29552e-07	28818541	29043450	DEL
IGF1	22q11.21 LCR A-D	DUP	rs142209324	22	21272534	-0.264475	0.0539375	9.4261e-07	19137175	21463545	DUP
GS	22q11.21 LCR A-B	DEL	rs2073776	22	19024651	-0.816953	0.16698	9.95987e-07	19024651	20311646	DEL
SHBG	16p11.2 BP4-BP5	M	rs142024916	16	30208637	0.444339	0.0908541	1.0054e-06	29644174	30208637	M
AST	15q11.2	DEL	rs117946938	15	23083677	0.135414	0.0277022	1.01809e-06	22750297	23253030	M-DEL		rs140750865	15	23002904	0.213658	0.199759	0.284826	0.142413		24	15323	0.0038
cystatinC	16p12.2	DEL	rs72768945	16	22425409	0.328595	0.0673718	1.07575e-06	21946523	22440319	DEL
CRP	17q12	M	rs35913775	17	36059034	0.534892	0.109829	1.11518e-06	34797651	36249489	M-DUP	1	rs2542670	17	35651058	0.827277	0.326886	0.0113903	0.00569515	9	0	16035	0.0461092
TG	16p11.2 BP4-BP5	DEL	rs3881431	16	29644174	0.567945	0.116673	1.12876e-06	29596230	30208637	DEL	1	GSA-rs1364182	16	29656093	-0.855735	0.977827	0.381529	0.809235		1	6861	0.00560538
height	22q11.21 LCR B-D	DEL	rs2845420	22	21463545	-0.672773	0.139432	1.39999e-06	20710985	21463545	DEL	1	GSA-rs116984278	22	21242879	-0.246094	0.256829	0.337965	0.168983		7	67914	0.040474
body_fat_mass	16p11.2 BP2-BP3	DEL	rs117475154	16	28822819	0.785511	0.162818	1.40443e-06	28818541	29043450	DEL
FVC	15q13.2-15q13.3	DEL	rs2946543	15	32513233	-0.566355	0.117429	1.41506e-06	30912719	32516949	DEL
platelet_count	22q11.21 LCR A-D	M	rs6518580	22	19735854	0.311648	0.064656	1.43548e-06	19024651	21174444	M	1	GSA-rs807671	22	19155481	0.971383	0.565631	0.0859396	0.0429698	3	0	13199	0.0030494
ApoA	16p11.2 BP2-BP3	DEL	rs72793809	16	28832382	-0.805881	0.167271	1.45216e-06	28818541	29043450	DEL
height	16p12.2	DEL	rs4783432	16	21951415	-0.249727	0.0519701	1.54655e-06	21946523	22440319	DEL	1	GSA-rs12920057	16	21956457	0.181244	0.181619	0.318313	0.840843		14	67918	0.007
menopause	16p13.11	DUP	rs72664209	16	16267140	-0.323213	0.067515	1.69288e-06	15151451	16308285	DUP		rs7404843	16	15530708	-0.53474	0.266587	0.0448864	0.0224432	11		16302	0.0132
RBC_count	4p16.1	M	rs34013410	4	10638254	-0.673409	0.140682	1.69573e-06	10311887	10856611	M-DUP		GSA-rs6853389	4	10313460	0.369597	0.662186	0.576751	0.711624	2	0	17772	0.035898
total_protein	Xp22.33	M	rs11553959	X	1721163	0.276973	0.057886	1.71242e-06	1632939	1730467	M-DUP
GS	2p16.3	DEL	rs1518552	2	50882468	-0.714145	0.149355	1.74043e-06	50822050	50961916	DEL
CRP	7p22.3	M	rs74766679	7	2223951	0.688609	0.144161	1.78317e-06	2122292	2296622	M
urea	Xp22.33	DUP	rs200008225	X	1537829	-0.213358	0.0447125	1.82701e-06	1440546	1666315	M-DUP
neutrophil_count	16p11.2 BP4-BP5	DEL	rs10871449	16	29652488	0.555654	0.116491	1.8439e-06	29596230	30208637	DEL		rs2005219	16	30141258	-0.411072	0.571856	0.472253	0.763873		3	13091	0.00782329
AST	2q13	DUP	rs1715179	2	112023232	0.602039	0.126632	1.99293e-06	111398266	113082802	DUP	1	GSA-rs148352049	2	111422241	0.951071	0.977363	0.330519	0.16526	1		15416	0.00455322
body_fat_mass	1q21.1-1q21.2	M	rs78010317	1	147262276	0.322896	0.067939	2.00768e-06	146478785	147832715	M-DUP
BMR	16p11.2 BP2-BP3	M	rs147094247	16	28877939	-0.30424	0.0641249	2.09119e-06	28818541	29043450	M
WHRadjBMI	Xp22.33	M	rs202144835	X	601612	0.118097	0.0250047	2.32506e-06	514930	618611	M
FVC	1q21.1-1q21.2	DEL	rs11239998	1	146821090	-0.369994	0.0784006	2.36793e-06	146478785	147832715	DEL	1
platelet_count	16p11.2 BP2-BP3	M	rs67479058	16	28970852	0.452881	0.096522	2.70653e-06	28818541	29043450	M	1	GSA-rs75556002	16	28979277	1.15421	0.692732	0.0957036	0.0478518	2	0	13200	0.00301949
phosphate	7q11.21	M	rs117977499	7	62453511	-0.735451	0.156947	2.78744e-06	62137214	62705018	M
urate	16p13.11-16p12.3	DUP	rs12443625	16	17999271	0.344864	0.0736457	2.83173e-06	16620327	18196549	DUP		GSA-rs139488276	16	16714002	-0.775633	0.636732	0.22321	0.888395	2		6830	0.00190225
CRP	16p11.2 BP2-BP3	DEL	rs72793809	16	28832382	0.767633	0.164728	3.16317e-06	28818541	29043450	DEL
BMR	2q11.1-2q11.2	M	rs116761824	2	96787827	-0.4942	0.106465	3.45348e-06	96729281	97877399	M
FVC	16p13.11	DUP	rs12922404	16	16060994	-0.136337	0.0294682	3.71901e-06	15127986	16308285	DUP
menarche	1q21.1	DUP	rs6424376	1	145401928	0.534188	0.11564	3.85095e-06	145368664	145738611	DUP		GSA-rs73004658	1	145409855	1.16921	0.545219	0.0320006	0.0160003	3		38769	0.00872093
RBC_count	15q11.2	DEL	rs80354395	15	23221145	0.127287	0.0276309	4.09315e-06	22750297	23253030	DEL		rs113158848	15	22761722	-0.481022	0.382383	0.208424	0.895788		6	17758	0.00112636
WBC_count	5q35.3	M	rs60490559	5	178172513	-1.05127	0.228265	4.1172e-06	178033264	178363254	M
total_protein	22q11.21 LCR A-D	DUP	rs5748212	22	19443931	-0.331336	0.0719889	4.17427e-06	19024651	21407523	DUP	1

## Sheet: ST3
Table S3. NHGRI-EBI GWAS Catalog SNP-GWAS signals for assessed traits. Overview of the distribution of SNP-GWAS signals according to the GWAS Catalog (27/10/2021). For each trait, length in base pairs of autosomal trait-associated CNV regions (CNVR_BP), total number of autosomal SNP-GWAS signals (SNP_SIGNAL_TOAL), and number of autosomal SNP-GWAS signals overlapping trait-associated CNV regions (…
PHENO	CNVR_BP	SNP_SIGNAL_TOTAL	SNP_SIGNAL_CNVR	P_BINOMIAL
GGT	1914275	696	35	1.16868e-52
bilirubin	898110	463	27	1.60395e-51
BMI	3535724	4307	52	2.78384e-33
MCH	1753183	2281	29	3.98853e-28
reticulocyte_count	794423	1365	14	9.24712e-18
urate	1958189	1328	15	7.06597e-14
platelet_count	3036815	2194	13	1.02818e-06
weight	6037802	970	11	9.64763e-06
height	5154387	5589	24	0.000165408
CRP	2463484	1143	5	0.00332422
urea	1451838	180	2	0.00387339
BMR	2986501	7	1	0.00722999
AST	2751732	818	4	0.00838072
HDL	224909	2152	2	0.0126262
WHR	4599509	1197	6	0.0135612
GS	8657266	179	3	0.0174234
body_fat_mass	4889654	133	2	0.0219482
TG	612407	1854	2	0.0599758
menarche	2170138	563	2	0.0681225
heart_rate	2268806	161	1	0.119079
fluid_intelligence	3836598	1887	0	0.191583
RBC_count	4171213	2416	1	0.27822
Cr	3434412	980	2	0.325863
total_protein	2382872	555	1	0.368107
HbA1c	3733375	1009	2	0.375835
BMD	612407	2954	1	0.466298
IGF1	4656109	450	1	0.516767
FVC	8914529	842	1	0.531516
diastolic_BP	1855302	1268	1	0.558049
balding	2643589	924	1	0.571664
albumin	612407	453	0	1
ALP	2043364	304	0	1
ALT	583706	776	0	1
ApoA	224909	909	0	1
cystatinC	7004609	357	0	1
eosinophil_count	1005690	1819	0	1
facial_hair	612407	48	0	1
lymphocyte_count	940378	1482	0	1
menopause	1156834	248	0	1
neuroticism	2652526	539	0	1
neutrophil_count	612407	1324	0	1
phosphate	567804	183	0	1
SHBG	564463	1386	0	1
systolic_BP	493796	2170	0	1
vitamin_D	612407	516	0	1
WBC_count	329990	2204	0	1
WHRadjBMI	237846	3685	0	1
ApoB	0	826	0
birthweight	0	352	0
Ca	0	605	0
cholesterol	0	1448	0
glucose	0	272	0
LDL	0	1721	0
LPA	0	256	0
monocyte_count	0	1535	0
testosterone	0	921	0

## Sheet: ST4
Table S4. Transcriptome-wide Mendelian randomization causal effects of differential RHD and RSRP1 expression on hematological traits. Effect size estimates in standard deviations (SD) of phenotype (PHENO) per standard deviation of gene expression (GENE, ENS_ID) with standard errors (SE), p-values (P), and number of instruments (NumSNP) for the estimated causal effects of changes in RHD and RSRP1 …
			with rs55794721				without rs55794721
GENE	ENS_ID	PHENO	Estimate [SD]	SE	P	NumSNP	Estimate [SD]	SE	P	NumSNP
RHD	ENSG00000187010	reticulocyte count	-0.0133561	0.0035363	0.0001588	34	-0.00652852	0.00710883	0.358	33
RHD	ENSG00000187010	platelet count	0.0313096	0.00524115	2.318e-09	34	0.00899643	0.00994448	0.366	33
RHD	ENSG00000187010	HbA1c	0.0170761	0.00335133	3.481e-07	34	0.019093	0.00677963	0.004859	33
RSRP1	ENSG00000117616	reticulocyte count	-0.080978	0.0135556	2.319e-09	3	-0.0689701	0.0354663	0.05181	2
RSRP1	ENSG00000117616	platelet count	0.187906	0.0283685	3.502e-11	3	0.0824181	0.0359639	0.02192	2
RSRP1	ENSG00000117616	HbA1c	0.0892655	0.0137152	7.59e-11	3	0.104185	0.0373903	0.00533	2

## Sheet: ST5
Table S5. Effect of Rhesus blood type on hematological traits in the CHUV maternity cohort. Mean, median, standard deviation (SD), and sample size (N) in the CHUV maternity cohort for reticulocyte count, platelet count, and HbA1c levels. The effect of the Rhesus (Rh) blood type on hematological traits was assessed through multivariate linear regression, taking into account age, gestational week, …
phenotype description					multivariate linear regression
PHENO [Unit]	Mean	Median	SD	N	Predictor variables	Estimate [SD]	SE	df	P
Reticulocyte count [°/oo]	15.099	14	8.696	741	Age at measurement	0.00241465	0.00661219	146.27	0.715503
					Gestational week at measurement	0.00531351	0.00257026	732.421	0.039056
					Was pregnant at measurement	0.569964	0.103158	729.571	4.58342e-08
					Had kid(s) prior measurement	0.337007	0.100623	732.613	0.000851924
					Rh negative	0.122667	0.110667	732.934	0.268038
Platelet count [G/L]	215.336	212	56.588	5034	Age at measurement	0.00244129	0.00254095	473.777	0.337152
					Gestational week at measurement	0.00449544	0.00139175	4985.34	0.00124571
					Was pregnant at measurement	-0.655883	0.0491535	5007.62	0
					Had kid(s) prior measurement	0.0717252	0.0346103	4988.95	0.0382825
					Rh negative	-0.048841	0.04272	5025.47	0.252976
HbA1c [%]	5.426	5.3	0.797	418	Age at measurement	0.0261833	0.0077054	189.925	0.000826834
					Gestational week at measurement	0.0222056	0.00537925	402.093	4.45128e-05
					Was pregnant at measurement	-0.528724	0.156518	383.215	0.000804856
					Had kid(s) prior measurement	0.107444	0.267324	373.017	0.687971
					Rh negative	-0.276938	0.167738	407.514	0.0995064

## Sheet: ST6
Table S6. GnomAD constraint metrices for MARF1 and MYH11. GnomAD constraint information for genes with an upper bound observed/expected (o/e) estimate < 0.35 within the 16p13.11 CNV region.
gene information			constraint information
SYMBOL	NAME	ENST_ID	Category	Expected SNVs	Observed SNVs	Constraint metrics
MARF1	meiosis regulator and mRNA stability factor 1	ENST00000396368.3	Synonymous	393.8	434	Z = -1.59
						o/e = 1.1 (1.02 - 1.19)
			Missense	972.5	733	Z = 2.73
						o/e = 0.75 (0.71 - 0.8)
			pLoF	75.7	4	pLI = 1
						o/e = 0.05 (0.03 - 0.12)
MYH11	myosin heavy chain 11	ENST00000396324.3	Synonymous	478.6	559	Z = -2.89
						o/e = 1.17 (1.09 - 1.25)
			Missense	1120.5	985	Z = 1.44
						o/e = 0.88 (0.83 - 0.93)
			pLoF	110.7	24	pLI = 0.77
						o/e = 0.22 (0.16 - 0.3)

## Sheet: ST7
Table S7. Association between complex traits and the CNV burden. Associations between 57 complex traits analyzed by CNV-GWAS (PHENO) and an individual's CNV burden (BURDEN) measured as the number of Mb (Mb) or genes (GENES) affected by CNVs (CNV), duplications (DUP), or deletions (DEL). For sex-specific traits, individual of the other sex were excluded. N indicates the sample size for each linear…
association			without correction				with correction
PHENO	BURDEN	N	Estimate [SD]	SE	T	P	Estimate [SD]	SE	T	P
GS	CNV_Mb	329630	-0.0463581	0.00292387	-15.855	1.36146e-56	-0.0408219	0.00299532	-13.6285	2.7818e-42
FVC	CNV_Mb	304605	-0.0461481	0.00326396	-14.1387	2.26798e-45	-0.0410523	0.00331514	-12.3833	3.28358e-35
GS	DEL_Mb	329630	-0.072124	0.00574847	-12.5467	4.22614e-36	-0.0652307	0.00581271	-11.2221	3.2163e-29
GS	CNV_GENES	329630	-0.00415088	0.000300231	-13.8256	1.83651e-43	-0.00363332	0.000323907	-11.2172	3.4002e-29
FVC	DEL_Mb	304605	-0.0847877	0.00644887	-13.1477	1.79851e-39	-0.0708074	0.00656654	-10.7831	4.18513e-27
GS	DEL_GENES	329630	-0.0104281	0.000771008	-13.5252	1.13857e-41	-0.00839329	0.000831074	-10.0993	5.60685e-24
cystatinC	DEL_GENES	316915	0.0139122	0.00106569	13.0547	6.11693e-39	0.011047	0.00116469	9.4849	2.44194e-21
FVC	CNV_GENES	304605	-0.00437902	0.000336526	-13.0125	1.06452e-38	-0.00323527	0.000362971	-8.91329	4.9803e-19
GS	DUP_Mb	329630	-0.038133	0.00343165	-11.1121	1.10791e-28	-0.0304371	0.00352497	-8.63472	5.91271e-18
cystatinC	DEL_Mb	316915	0.077263	0.00791992	9.75552	1.75974e-22	0.069039	0.00810503	8.51805	1.62962e-17
height	CNV_Mb	330837	-0.02888	0.00304794	-9.47525	2.67793e-21	-0.0257021	0.003123	-8.22995	1.87964e-16
fluid_intelligence	CNV_GENES	124129	-0.00694265	0.00070348	-9.86902	5.78344e-23	-0.00594314	0.000745965	-7.96706	1.63859e-15
cystatinC	CNV_Mb	316915	0.0377691	0.00403813	9.35311	8.56341e-21	0.0324085	0.00410504	7.89479	2.91718e-15
WHR	CNV_Mb	330926	0.0287415	0.00325835	8.82088	1.14097e-18	0.0252875	0.00331121	7.63695	2.23027e-14
vitamin_D	CNV_GENES	303212	-0.00338794	0.000468315	-7.23431	4.69002e-13	-0.00338794	0.000468315	-7.23431	4.69002e-13
FVC	DEL_GENES	304605	-0.0114986	0.000858643	-13.3916	6.95639e-41	-0.00675619	0.000937077	-7.20985	5.61431e-13
HDL	DEL_Mb	290940	-0.0597862	0.0082268	-7.26724	3.67808e-13	-0.0591243	0.00822774	-7.18597	6.68916e-13
height	CNV_GENES	330837	-0.00273914	0.000312904	-8.75391	2.07034e-18	-0.00230321	0.000322882	-7.13331	9.81846e-13
fluid_intelligence	DEL_GENES	124129	-0.0158303	0.00186521	-8.48713	2.14084e-17	-0.0135053	0.00190517	-7.08877	1.36022e-12
HDL	DEL_GENES	290940	-0.00819781	0.00111016	-7.38435	1.53601e-13	-0.00782026	0.00111334	-7.02413	2.15877e-12
FVC	DUP_Mb	304605	-0.0335579	0.0038265	-8.76988	1.79753e-18	-0.0279689	0.00398689	-7.01521	2.30081e-12
height	DEL_Mb	330837	-0.0632672	0.00598338	-10.5738	3.97866e-26	-0.0422778	0.00619146	-6.82841	8.60103e-12
fluid_intelligence	CNV_Mb	124129	-0.0562025	0.00688836	-8.15905	3.40776e-16	-0.0482994	0.00709611	-6.80646	1.00478e-11
ApoA	DEL_Mb	289352	-0.0562908	0.00836438	-6.72982	1.70186e-11	-0.055663	0.00836538	-6.65398	2.85783e-11
cystatinC	CNV_GENES	316915	0.00382526	0.000418677	9.13654	6.48448e-20	0.00295876	0.000445835	6.63645	3.21851e-11
WHR	DEL_GENES	330926	0.00850135	0.000857083	9.91894	3.46964e-23	0.00595547	0.000902498	6.59887	4.14932e-11
WHR	CNV_GENES	330926	0.00318074	0.000334448	9.51043	1.91087e-21	0.00238238	0.000361208	6.59559	4.24202e-11
neutrophil_count	CNV_Mb	321953	0.0286415	0.00440563	6.50111	7.98441e-11	0.0286415	0.00440563	6.50111	7.98441e-11
neuroticism	CNV_Mb	269539	0.0346016	0.00458344	7.54928	4.39047e-14	0.0301923	0.00465761	6.48236	9.04515e-11
HDL	CNV_Mb	290940	-0.0271678	0.00419315	-6.47909	9.2424e-11	-0.0271678	0.00419315	-6.47909	9.2424e-11
GS	DUP_GENES	329630	-0.0030579	0.000327522	-9.33648	1.00182e-20	-0.0022717	0.000357627	-6.35214	2.12612e-10
height	DEL_GENES	330837	-0.0106182	0.000801537	-13.2473	4.78771e-40	-0.00561665	0.000894299	-6.2805	3.37894e-10
neuroticism	CNV_GENES	269539	0.00375017	0.000466518	8.03864	9.12066e-16	0.00304909	0.000494803	6.16224	7.18237e-10
ApoA	DEL_GENES	289352	-0.00720497	0.00112849	-6.38463	1.72069e-10	-0.00683874	0.00113174	-6.04268	1.51757e-09
WHR	DEL_Mb	330926	0.0441825	0.00639343	6.91061	4.83428e-12	0.0385814	0.00642795	6.00213	1.94953e-09
neutrophil_count	CNV_GENES	321953	0.00269991	0.000452096	5.972	2.34614e-09	0.00269991	0.000452096	5.972	2.34614e-09
ALP	DEL_GENES	316951	0.00900858	0.00115202	7.81978	5.30757e-15	0.00718799	0.00121639	5.90928	3.43945e-09
FVC	DUP_GENES	304605	-0.00311678	0.000367561	-8.47962	2.26916e-17	-0.00232733	0.000396442	-5.87053	4.34858e-09
fluid_intelligence	DEL_Mb	124129	-0.093022	0.0132645	-7.01287	2.34672e-12	-0.0782546	0.0134946	-5.79896	6.68888e-09
WHRadjBMI	CNV_Mb	330414	0.0179746	0.00314226	5.72027	1.06445e-08	0.0182228	0.00314393	5.7962	6.78945e-09
BMI	DEL_GENES	330497	0.0105164	0.00113654	9.25302	2.19481e-20	0.00681503	0.00119732	5.69189	1.25745e-08
WHRadjBMI	CNV_GENES	330414	0.00181726	0.00032257	5.63371	1.76519e-08	0.00182029	0.000322571	5.64307	1.67179e-08
neutrophil_count	DEL_Mb	321953	0.0500321	0.00861659	5.80648	6.3858e-09	0.0482972	0.00862534	5.59945	2.15202e-08
vitamin_D	DEL_GENES	303212	-0.00823155	0.00119476	-6.88969	5.60236e-12	-0.00696888	0.00125655	-5.54606	2.92419e-08
WBC_count	CNV_Mb	322497	0.0241385	0.00440164	5.48398	4.16177e-08	0.0242082	0.00440207	5.49927	3.81648e-08
CRP	CNV_Mb	316278	0.025871	0.00441905	5.85441	4.79174e-09	0.024215	0.00442999	5.46616	4.60247e-08
BMI	DEL_Mb	330497	0.0518111	0.0084754	6.11311	9.78185e-10	0.0458869	0.00848624	5.40721	6.40584e-08
cholesterol	CNV_GENES	316939	-0.00239734	0.000451867	-5.3054	1.12498e-07	-0.00239734	0.000451867	-5.3054	1.12498e-07
ApoA	CNV_Mb	289352	-0.0225188	0.00426245	-5.28307	1.27128e-07	-0.0225188	0.00426245	-5.28307	1.27128e-07
vitamin_D	CNV_Mb	303212	-0.0237598	0.00452329	-5.25276	1.49936e-07	-0.0237598	0.00452329	-5.25276	1.49936e-07
CRP	DEL_GENES	316278	0.00867816	0.00116623	7.44123	9.9999e-14	0.00646365	0.00123145	5.2488	1.53189e-07
ALP	DEL_Mb	316951	0.0477675	0.00856076	5.57982	2.40957e-08	0.0449114	0.0085706	5.24017	1.60534e-07
WHR	DUP_Mb	330926	0.023803	0.00382611	6.22118	4.94007e-10	0.0204102	0.00390239	5.23017	1.69454e-07
WBC_count	CNV_GENES	322497	0.00235386	0.000451745	5.2106	1.88347e-07	0.00236321	0.000451863	5.22993	1.69679e-07
HDL	CNV_GENES	290940	-0.00223245	0.000435275	-5.12883	2.91731e-07	-0.00223245	0.000435275	-5.12883	2.91731e-07
WBC_count	DEL_GENES	322497	0.005868	0.00115452	5.08265	3.7242e-07	0.005868	0.00115452	5.08265	3.7242e-07
WBC_count	DEL_Mb	322497	0.043026	0.00860685	4.99904	5.7647e-07	0.043026	0.00860685	4.99904	5.7647e-07
cholesterol	CNV_Mb	316939	-0.0217465	0.00435583	-4.99252	5.96291e-07	-0.0217465	0.00435583	-4.99252	5.96291e-07
ALP	CNV_Mb	316951	0.0242784	0.00436213	5.56573	2.6127e-08	0.022153	0.00444422	4.98469	6.2095e-07
vitamin_D	DEL_Mb	303212	-0.0461911	0.00886753	-5.20902	1.89969e-07	-0.0441826	0.00887639	-4.97754	6.44319e-07
vitamin_D	DUP_GENES	303212	-0.00253055	0.000511238	-4.94985	7.43114e-07	-0.00253055	0.000511238	-4.94985	7.43114e-07
BMI	CNV_Mb	330497	0.0264225	0.00431744	6.11996	9.37061e-10	0.0214059	0.00438786	4.87845	1.06973e-06
heart_rate	DEL_GENES	313183	0.00633863	0.0011727	5.40514	6.48054e-08	0.00570894	0.00118376	4.82272	1.4168e-06
CRP	CNV_GENES	316278	0.00266203	0.000458316	5.80828	6.31762e-09	0.00225018	0.000468374	4.80423	1.55419e-06
cholesterol	DEL_GENES	316939	-0.00552413	0.00115041	-4.80188	1.57251e-06	-0.00552413	0.00115041	-4.80188	1.57251e-06
HbA1c	CNV_GENES	316928	0.00240229	0.000439845	5.46168	4.71991e-08	0.00212998	0.000448893	4.74497	2.08623e-06
neuroticism	DEL_GENES	269539	0.00674947	0.00120634	5.59498	2.20859e-08	0.00578695	0.00123331	4.69222	2.7039e-06
HbA1c	CNV_Mb	316928	0.0206148	0.00425872	4.84061	1.29503e-06	0.0200215	0.00427818	4.6799	2.87133e-06
WHRadjBMI	DUP_Mb	330414	0.0169597	0.00368958	4.59665	4.29496e-06	0.0169597	0.00368958	4.59665	4.29496e-06
ALP	CNV_GENES	316951	0.00249272	0.00045251	5.50865	3.61883e-08	0.00212573	0.000465595	4.56561	4.98223e-06
CRP	DEL_Mb	316278	0.0426865	0.00866841	4.92438	8.46708e-07	0.0393603	0.00867834	4.53547	5.74965e-06
platelet_count	DUP_GENES	322499	0.0016993	0.000478355	3.55239	0.000381799	0.00218778	0.000483478	4.52509	6.03908e-06
neuroticism	DUP_Mb	269539	0.0306184	0.00536174	5.71053	1.12745e-08	0.0245942	0.00547301	4.49372	7.00177e-06
neutrophil_count	DEL_GENES	321953	0.0065997	0.00115603	5.70892	1.13793e-08	0.00544178	0.00121389	4.48294	7.36453e-06
height	DUP_Mb	330837	-0.0171773	0.0035785	-4.80013	1.5863e-06	-0.0160495	0.00358718	-4.47413	7.67472e-06
WHR	DUP_GENES	330926	0.00224548	0.000364946	6.15291	7.61601e-10	0.00173782	0.000390061	4.45524	8.38249e-06
neuroticism	DEL_Mb	269539	0.04715	0.00900179	5.23785	1.62578e-07	0.0403211	0.00919153	4.38676	1.15094e-05
neuroticism	DUP_GENES	269539	0.00324909	0.000507943	6.39656	1.59171e-10	0.00236808	0.000543541	4.35677	1.32045e-05
WHRadjBMI	DEL_GENES	330414	0.00359603	0.00082741	4.34613	1.38603e-05	0.00359603	0.00082741	4.34613	1.38603e-05
LDL	CNV_GENES	316377	-0.00198752	0.000458427	-4.33552	1.45463e-05	-0.00198752	0.000458427	-4.33552	1.45463e-05
WHRadjBMI	DUP_GENES	330414	0.00151167	0.000351919	4.29549	1.7436e-05	0.00151167	0.000351919	4.29549	1.7436e-05
MCH	DEL_GENES	322496	-0.00603039	0.0011471	-5.25707	1.46459e-07	-0.00498392	0.0011723	-4.25141	2.12493e-05
platelet_count	CNV_GENES	322499	0.00170903	0.000438335	3.89891	9.66458e-05	0.00199279	0.00047558	4.19024	2.78735e-05
neutrophil_count	DUP_Mb	321953	0.0214963	0.00517821	4.15129	3.30694e-05	0.0214963	0.00517821	4.15129	3.30694e-05
ApoA	CNV_GENES	289352	-0.00181105	0.000442467	-4.09307	4.25812e-05	-0.00181105	0.000442467	-4.09307	4.25812e-05
neutrophil_count	DUP_GENES	321953	0.00201258	0.000493356	4.07936	4.51715e-05	0.00201258	0.000493356	4.07936	4.51715e-05
heart_rate	CNV_Mb	313183	0.0193978	0.00446277	4.34658	1.38318e-05	0.0182753	0.0044871	4.07285	4.64523e-05
fluid_intelligence	DUP_GENES	124129	-0.00553589	0.00076447	-7.24148	4.46378e-13	-0.00337089	0.000828278	-4.06975	4.70922e-05
BMI	CNV_GENES	330497	0.0030384	0.000443258	6.8547	7.15878e-12	0.00193531	0.00047867	4.04309	5.27633e-05
fluid_intelligence	DUP_Mb	124129	-0.0434425	0.00814088	-5.33634	9.50064e-08	-0.0327126	0.0083084	-3.93729	8.24523e-05
cholesterol	DEL_Mb	316939	-0.033421	0.00854821	-3.90971	9.24281e-05	-0.033421	0.00854821	-3.90971	9.24281e-05
reticulocyte_count	CNV_Mb	317487	0.0191745	0.0043887	4.36905	1.24828e-05	0.0170533	0.00440216	3.87384	0.000107154
heart_rate	CNV_GENES	313183	0.0018347	0.000458462	4.00187	6.28591e-05	0.00175391	0.000459409	3.81776	0.000134697
HbA1c	DEL_GENES	316928	0.00615897	0.00112082	5.49507	3.90846e-08	0.00450399	0.00119052	3.78321	0.000154846
height	DUP_GENES	330837	-0.00133583	0.00034147	-3.912	9.15538e-05	-0.00128564	0.000341701	-3.76246	0.000168276
cholesterol	DUP_GENES	316939	-0.0018416	0.000493493	-3.73177	0.000190175	-0.0018416	0.000493493	-3.73177	0.000190175
birthweight	CNV_GENES	192408	-0.00209427	0.000576269	-3.63418	0.000278936	-0.00209427	0.000576269	-3.63418	0.000278936
CRP	DUP_Mb	316278	0.0203499	0.00518597	3.92404	8.70957e-05	0.0188313	0.00519764	3.62306	0.000291186
total_protein	DUP_GENES	290746	0.000994354	0.000524737	1.89496	0.0580992	0.00202651	0.000560623	3.61475	0.000300687
MCH	DEL_Mb	322496	-0.0391572	0.00855167	-4.57889	4.67619e-06	-0.031385	0.00872812	-3.59585	0.000323379
LDL	CNV_Mb	316377	-0.015792	0.00442	-3.57286	0.000353157	-0.015792	0.00442	-3.57286	0.000353157
WHRadjBMI	DEL_Mb	330414	0.0218465	0.00616654	3.54274	0.00039604	0.0218465	0.00616654	3.54274	0.00039604
menopause	CNV_GENES	105469	-0.00279776	0.00079257	-3.52999	0.000415751	-0.00279776	0.00079257	-3.52999	0.000415751
HbA1c	DUP_Mb	316928	0.0208667	0.00499657	4.17621	2.96486e-05	0.0177335	0.00503157	3.52444	0.000424431
LDL	DEL_GENES	316377	-0.00410963	0.00116704	-3.5214	0.000429334	-0.00410963	0.00116704	-3.5214	0.000429334
cholesterol	DUP_Mb	316939	-0.0179909	0.00511086	-3.52014	0.000431382	-0.0179909	0.00511086	-3.52014	0.000431382
WBC_count	DUP_GENES	322497	0.00173259	0.000492999	3.5144	0.000440812	0.00173259	0.000492999	3.5144	0.000440812
ALT	CNV_Mb	316815	0.0147327	0.00418797	3.51786	0.000435097	0.0146479	0.00419076	3.4953	0.0004736
RBC_count	DEL_GENES	322500	0.00390603	0.000993039	3.93341	8.37668e-05	0.00354437	0.00101743	3.48366	0.000494668
IGF1	CNV_GENES	315299	-0.00155716	0.0004471	-3.48279	0.000496289	-0.00155716	0.0004471	-3.48279	0.000496289
WBC_count	DUP_Mb	322497	0.0178012	0.00517375	3.44068	0.00058033	0.0178012	0.00517375	3.44068	0.00058033
ApoB	CNV_GENES	315444	-0.0015585	0.000461124	-3.37979	0.000725498	-0.0015585	0.000461124	-3.37979	0.000725498
glucose	DEL_GENES	290770	0.00405135	0.00121123	3.34483	0.000823439	0.00405135	0.00121123	3.34483	0.000823439
ALT	DUP_Mb	316815	0.0163169	0.00491453	3.32013	0.000899865	0.0163169	0.00491453	3.32013	0.000899865
monocyte_count	CNV_Mb	321953	0.0140027	0.0042678	3.28101	0.00103445	0.0140027	0.0042678	3.28101	0.00103445
HDL	DUP_Mb	290940	-0.0160453	0.00492406	-3.25855	0.00111997	-0.0160453	0.00492406	-3.25855	0.00111997
cystatinC	DUP_Mb	316915	0.0243588	0.00473984	5.13916	2.76128e-07	0.0157166	0.00485877	3.23469	0.00121788
glucose	CNV_GENES	290770	0.00153218	0.000475008	3.22559	0.00125727	0.00153218	0.000475008	3.22559	0.00125727
LDL	DUP_GENES	316377	-0.0016129	0.000500677	-3.22144	0.00127563	-0.0016129	0.000500677	-3.22144	0.00127563
ALT	CNV_GENES	316815	0.00136931	0.000434409	3.15213	0.00162101	0.00139343	0.000442093	3.15188	0.00162236
HbA1c	DUP_GENES	316928	0.00173497	0.000480378	3.61167	0.000304273	0.00150115	0.000482452	3.1115	0.00186157
body_fat_mass	DEL_GENES	325438	0.00686602	0.00112718	6.09135	1.12089e-09	0.00365586	0.00118522	3.08454	0.00203888
reticulocyte_count	DUP_Mb	317487	0.0159086	0.00515781	3.08437	0.00204001	0.0159086	0.00515781	3.08437	0.00204001
BMD	CNV_GENES	191028	-0.00191465	0.000576438	-3.32152	0.00089544	-0.00180227	0.000584419	-3.08387	0.00204353
albumin	CNV_GENES	291060	-0.00145298	0.000473012	-3.07175	0.00212824	-0.00145298	0.000473012	-3.07175	0.00212824
heart_rate	DEL_Mb	313183	0.0333977	0.00875781	3.81348	0.000137052	0.0271141	0.00887961	3.05352	0.0022619
vitamin_D	DUP_Mb	303212	-0.016177	0.00530965	-3.04672	0.0023137	-0.016177	0.00530965	-3.04672	0.0023137
monocyte_count	DUP_Mb	321953	0.0152049	0.00501603	3.03125	0.0024356	0.0152049	0.00501603	3.03125	0.0024356
albumin	CNV_Mb	291060	-0.013803	0.00455529	-3.0301	0.00244497	-0.013803	0.00455529	-3.0301	0.00244497
body_fat_mass	CNV_Mb	325438	0.0186642	0.00425598	4.3854	1.15808e-05	0.0131572	0.00434835	3.02579	0.00248006
body_fat_mass	CNV_GENES	325438	0.00251833	0.000439969	5.72387	1.04214e-08	0.00142209	0.000477777	2.97648	0.00291603
ApoB	DUP_GENES	315444	-0.00148956	0.000503618	-2.95771	0.00309954	-0.00148956	0.000503618	-2.95771	0.00309954
birthweight	DUP_GENES	192408	-0.0018429	0.000626097	-2.94348	0.00324585	-0.0018429	0.000626097	-2.94348	0.00324585
GGT	DUP_Mb	316781	0.0184506	0.00484801	3.80581	0.000141367	0.014256	0.00487224	2.92596	0.00343419
birthweight	CNV_Mb	192408	-0.0166112	0.00569832	-2.91509	0.00355622	-0.0166112	0.00569832	-2.91509	0.00355622
LDL	DUP_Mb	316377	-0.0147742	0.0051866	-2.84854	0.00439226	-0.0147742	0.0051866	-2.84854	0.00439226
MCH	CNV_GENES	322496	-0.00144025	0.000448859	-3.2087	0.00133351	-0.00127611	0.000449819	-2.83693	0.00455521
monocyte_count	CNV_GENES	321953	0.00124002	0.000437949	2.83143	0.00463432	0.00124002	0.000437949	2.83143	0.00463432
glucose	CNV_Mb	290770	0.0129012	0.00457567	2.81953	0.0048097	0.0129012	0.00457567	2.81953	0.0048097
albumin	DEL_GENES	291060	-0.00495675	0.00120615	-4.10955	3.96543e-05	-0.0035375	0.0012646	-2.79733	0.00515308
albumin	DEL_Mb	291060	-0.0268475	0.00893711	-3.00404	0.00266441	-0.0249484	0.00894562	-2.7889	0.00528914
reticulocyte_count	CNV_GENES	317487	0.00166515	0.000450665	3.69487	0.000220034	0.00127327	0.000456923	2.78662	0.00532648
body_fat_mass	DEL_Mb	325438	0.0282732	0.00837846	3.37451	0.000739558	0.0231784	0.00838927	2.76287	0.00572993
GGT	CNV_Mb	316781	0.0150876	0.00413202	3.65138	0.000260876	0.0114102	0.0041482	2.75063	0.00594833
ALT	DUP_GENES	316815	0.00129929	0.000474437	2.73858	0.00617077	0.00129929	0.000474437	2.73858	0.00617077
CRP	DUP_GENES	316278	0.00157662	0.000500599	3.14946	0.00163587	0.00137302	0.000502707	2.73124	0.00630991
menopause	DUP_GENES	105469	-0.00283613	0.000859055	-3.30146	0.000962154	-0.0023	0.000868729	-2.64755	0.008109
BMD	DUP_GENES	191028	-0.00206291	0.000628338	-3.28312	0.00102682	-0.00167832	0.000634935	-2.64329	0.0082112
ALP	DUP_Mb	316951	0.0163494	0.00511832	3.19429	0.00140191	0.0135005	0.00523147	2.58063	0.00986246
reticulocyte_count	DEL_Mb	317487	0.0293366	0.00859093	3.41484	0.000638276	0.0222006	0.00862634	2.57358	0.0100658
MCH	CNV_Mb	322496	-0.0140338	0.00437353	-3.20881	0.00133301	-0.0112773	0.00440388	-2.56076	0.0104449
birthweight	DUP_Mb	192408	-0.0170649	0.00667494	-2.55656	0.0105719	-0.0170649	0.00667494	-2.55656	0.0105719
menopause	CNV_Mb	105469	-0.0197029	0.00772234	-2.55142	0.0107299	-0.0197029	0.00772234	-2.55142	0.0107299
Ca	DUP_GENES	290951	0.00132733	0.000522942	2.5382	0.0111429	0.00132733	0.000522942	2.5382	0.0111429
total_protein	DUP_Mb	290746	0.00910867	0.00543782	1.67506	0.0939236	0.0140054	0.0055401	2.52801	0.0114717
urate	DEL_GENES	316545	0.0015377	0.000999119	1.53906	0.123791	0.00254388	0.00101426	2.50811	0.0121383
AST	CNV_Mb	315807	0.0116707	0.00427597	2.72937	0.00634586	0.0107947	0.00435651	2.47784	0.0132185
ApoB	CNV_Mb	315444	-0.0109733	0.00444381	-2.46934	0.0135367	-0.0109733	0.00444381	-2.46934	0.0135367
HbA1c	DEL_Mb	316928	0.0210956	0.00837464	2.51898	0.0117699	0.0204936	0.00839706	2.44057	0.0146646
birthweight	DEL_GENES	192408	-0.00371388	0.00152198	-2.44016	0.0146818	-0.00371388	0.00152198	-2.44016	0.0146818
HDL	DUP_GENES	290940	-0.00115892	0.000475122	-2.4392	0.0147204	-0.00115892	0.000475122	-2.4392	0.0147204
BMI	DUP_Mb	330497	0.0178868	0.00506885	3.52877	0.000417548	0.012513	0.0051698	2.4204	0.0155039
balding	CNV_GENES	152044	0.00215376	0.000546899	3.93814	8.21523e-05	0.00137032	0.000580567	2.36032	0.0182605
RBC_count	DEL_Mb	322500	0.0196726	0.00740315	2.65733	0.00787663	0.0178772	0.00759214	2.3547	0.0185381
urea	DEL_Mb	316737	0.0196485	0.00836329	2.34938	0.0188055	0.0196485	0.00836329	2.34938	0.0188055
heart_rate	DUP_Mb	313183	0.0147392	0.0052317	2.81729	0.00484342	0.0122314	0.00526552	2.32293	0.0201837
platelet_count	CNV_Mb	322499	0.00970179	0.00427106	2.27152	0.0231163	0.00996986	0.00434739	2.2933	0.0218315
TG	CNV_Mb	316681	0.00983387	0.00432863	2.27182	0.0230981	0.00983387	0.00432863	2.27182	0.0230981
ApoB	DUP_Mb	315444	-0.0117655	0.00521617	-2.25558	0.0240976	-0.0117655	0.00521617	-2.25558	0.0240976
LDL	DEL_Mb	316377	-0.0194921	0.00867331	-2.24737	0.0246173	-0.0194921	0.00867331	-2.24737	0.0246173
monocyte_count	DUP_GENES	321953	0.00107255	0.000477907	2.24427	0.0248159	0.00107255	0.000477907	2.24427	0.0248159
IGF1	DEL_GENES	315299	-0.00467298	0.00113686	-4.11043	3.95019e-05	-0.00268088	0.00120002	-2.23403	0.0254817
AST	CNV_GENES	315807	0.000990254	0.000443909	2.23076	0.0256977	0.0010098	0.000456143	2.21377	0.0268451
glucose	DUP_Mb	290770	0.0117956	0.00537365	2.19509	0.028158	0.0117956	0.00537365	2.19509	0.028158
total_protein	CNV_Mb	290746	0.0100955	0.00463096	2.18001	0.0292577	0.0100955	0.00463096	2.18001	0.0292577
ApoA	DUP_Mb	289352	-0.0108945	0.0050052	-2.17664	0.0295083	-0.0108945	0.0050052	-2.17664	0.0295083
reticulocyte_count	DEL_GENES	317487	0.00541177	0.00115146	4.69991	2.60383e-06	0.00256265	0.00118466	2.16319	0.0305275
Ca	DUP_Mb	290951	0.0115751	0.00541897	2.13604	0.0326772	0.0115751	0.00541897	2.13604	0.0326772
TG	DEL_GENES	316681	0.00392425	0.00114316	3.43282	0.000597421	0.0025344	0.00120299	2.10674	0.0351406
ALP	DUP_GENES	316951	0.00131471	0.000494201	2.66028	0.00780802	0.00104279	0.000499507	2.08765	0.0368305
glucose	DUP_GENES	290770	0.00108246	0.00051851	2.08764	0.0368315	0.00108246	0.00051851	2.08764	0.0368315
urate	CNV_Mb	316545	0.00763236	0.00378007	2.01911	0.0434771	0.00790841	0.00378959	2.08688	0.0368997
urate	DEL_Mb	316545	0.0133694	0.00742064	1.80166	0.0716006	0.0154533	0.00743799	2.07762	0.0377453
eosinophil_count	CNV_GENES	321953	0.000299822	0.000445864	0.672452	0.501296	0.00097771	0.000471526	2.0735	0.0381262
urea	DEL_GENES	316737	0.00232456	0.00112551	2.06535	0.0388908	0.00232456	0.00112551	2.06535	0.0388908
platelet_count	DUP_Mb	322499	0.00933096	0.00502013	1.85871	0.0630696	0.0103388	0.00502224	2.05861	0.0395324
BMD	CNV_Mb	191028	-0.0116991	0.00560846	-2.08597	0.0369828	-0.0114329	0.00561113	-2.03754	0.041597
reticulocyte_count	DUP_GENES	317487	0.000995934	0.000491914	2.02461	0.0429082	0.000995934	0.000491914	2.02461	0.0429082
menopause	DUP_Mb	105469	-0.0253669	0.00899101	-2.82136	0.00478292	-0.0184788	0.0091851	-2.01183	0.0442407
monocyte_count	DEL_GENES	321953	0.00222289	0.00111986	1.98497	0.0471485	0.00222289	0.00111986	1.98497	0.0471485
urea	CNV_Mb	316737	0.00982688	0.00426192	2.30574	0.0211259	0.00817924	0.00426928	1.91584	0.0553865
bilirubin	CNV_GENES	315664	-0.000978602	0.000441113	-2.21848	0.0265228	-0.000850229	0.00044545	-1.9087	0.0563022
eosinophil_count	DUP_GENES	321953	0.000153391	0.000486541	0.315269	0.752558	0.000977596	0.000519438	1.88203	0.0598333
bilirubin	DUP_GENES	315664	-0.000901297	0.000481763	-1.87083	0.0613695	-0.000901297	0.000481763	-1.87083	0.0613695
glucose	DEL_Mb	290770	0.0167306	0.008975	1.86413	0.0623039	0.0167306	0.008975	1.86413	0.0623039
menarche	DEL_GENES	173725	-0.00178004	0.00158765	-1.12118	0.262214	-0.00299363	0.00160612	-1.86389	0.0623388
TG	DEL_Mb	316681	0.0175099	0.008495	2.0612	0.0392843	0.0157482	0.00850394	1.85187	0.064046
heart_rate	DUP_GENES	313183	0.0010323	0.00050042	2.06287	0.0391257	0.000907457	0.000501242	1.81042	0.070232
albumin	DUP_Mb	291060	-0.00941499	0.00534913	-1.7601	0.0783926	-0.00941499	0.00534913	-1.7601	0.0783926
balding	DUP_GENES	152044	0.00227366	0.000597203	3.80719	0.000140612	0.00112329	0.000638265	1.75992	0.078424
balding	DEL_GENES	152044	0.00159473	0.00139028	1.14706	0.251358	0.00245969	0.00140112	1.75551	0.0791734
IGF1	CNV_Mb	315299	-0.00754925	0.00430591	-1.75323	0.0795637	-0.00754925	0.00430591	-1.75323	0.0795637
ApoA	DUP_GENES	289352	-0.000838767	0.00048298	-1.73665	0.0824498	-0.000838767	0.00048298	-1.73665	0.0824498
menarche	CNV_Mb	173725	-0.0145118	0.00593694	-2.44432	0.0145136	-0.0105024	0.00605475	-1.73457	0.0828185
total_protein	CNV_GENES	290746	0.000830325	0.000480754	1.72713	0.0841452	0.000830325	0.000480754	1.72713	0.0841452
AST	DEL_GENES	315807	0.00291292	0.00113008	2.57763	0.00994849	0.00198163	0.00115496	1.71575	0.0862082
Ca	CNV_GENES	290951	0.000816771	0.000479123	1.70472	0.0882478	0.000816771	0.000479123	1.70472	0.0882478
ApoB	DEL_GENES	315444	-0.00199785	0.00117386	-1.70194	0.0887674	-0.00199785	0.00117386	-1.70194	0.0887674
body_fat_mass	DUP_Mb	325438	0.0156481	0.00499324	3.13386	0.00172536	0.00865413	0.00511464	1.69203	0.0906412
AST	DUP_Mb	315807	0.00982203	0.00501705	1.95773	0.0502624	0.00848464	0.00503046	1.68665	0.0916709
SHBG	CNV_Mb	288310	-0.0072123	0.00423808	-1.70178	0.0887969	-0.00710966	0.00424063	-1.67656	0.0936299
facial_hair	DEL_GENES	148371	-0.00208111	0.00124765	-1.66803	0.0953129	-0.00208111	0.00124765	-1.66803	0.0953129
bilirubin	DUP_Mb	315664	-0.00807319	0.00498396	-1.61984	0.105268	-0.00807319	0.00498396	-1.61984	0.105268
phosphate	DEL_GENES	290512	-0.00191151	0.00118988	-1.60647	0.108172	-0.00191151	0.00118988	-1.60647	0.108172
SHBG	DEL_GENES	288310	-0.00179852	0.0011211	-1.60425	0.108661	-0.00179852	0.0011211	-1.60425	0.108661
BMD	DUP_Mb	191028	-0.0113849	0.00655057	-1.738	0.0822116	-0.0104383	0.00655363	-1.59274	0.111219
albumin	DUP_GENES	291060	-0.000822266	0.000516332	-1.59251	0.11127	-0.000822266	0.000516332	-1.59251	0.11127
GGT	DUP_GENES	316781	0.00133454	0.000468159	2.85061	0.00436378	0.000765059	0.000481636	1.58846	0.112184
Ca	DEL_GENES	290951	-0.00193201	0.00122206	-1.58095	0.113892	-0.00193201	0.00122206	-1.58095	0.113892
BMR	DEL_Mb	325954	-0.00806886	0.00562084	-1.43553	0.151138	-0.00875696	0.00562257	-1.55747	0.119361
BMI	DUP_GENES	330497	0.0017139	0.000483638	3.54376	0.000394523	0.000801945	0.000516933	1.55135	0.120819
cystatinC	DUP_GENES	316915	0.0020029	0.000457296	4.37988	1.18782e-05	0.000759236	0.000492163	1.54265	0.122917
platelet_count	DEL_Mb	322499	0.0112701	0.00835148	1.34948	0.177185	0.0128643	0.00837351	1.53631	0.124464
urate	CNV_GENES	316545	0.000586013	0.000392173	1.49427	0.135105	0.000606193	0.000396716	1.52803	0.126507
bilirubin	CNV_Mb	315664	-0.00834443	0.00424819	-1.96423	0.0495041	-0.00660486	0.00432627	-1.52669	0.12684
GGT	CNV_GENES	316781	0.00144814	0.000428671	3.37821	0.000729688	0.000675004	0.000442578	1.52516	0.127219
IGF1	DEL_Mb	315299	-0.0192498	0.0084383	-2.28124	0.0225348	-0.0129192	0.00848037	-1.52342	0.127654
testosterone	DUP_GENES	287926	0.000487249	0.00032057	1.51994	0.128526	0.000487249	0.00032057	1.51994	0.128526
balding	CNV_Mb	152044	0.0124795	0.00532463	2.34373	0.019093	0.00806971	0.00540623	1.49267	0.135526
total_protein	DEL_Mb	290746	0.0134297	0.0090852	1.47819	0.139357	0.0134297	0.0090852	1.47819	0.139357
birthweight	DEL_Mb	192408	-0.0162692	0.0112497	-1.44618	0.148127	-0.0162692	0.0112497	-1.44618	0.148127
menarche	DUP_Mb	173725	-0.0168367	0.00694726	-2.4235	0.0153727	-0.0102878	0.00712443	-1.44402	0.148734
TG	DUP_Mb	316681	0.00727944	0.00507895	1.43325	0.151786	0.00727944	0.00507895	1.43325	0.151786
urea	CNV_GENES	316737	0.000876903	0.000442111	1.98345	0.0473184	0.000626594	0.000443804	1.41187	0.157989
body_fat_mass	DUP_GENES	325438	0.00175323	0.000480041	3.65225	0.000259992	0.000721229	0.000515642	1.3987	0.161904
testosterone	CNV_Mb	287926	0.00395349	0.00283264	1.39569	0.162809	0.00395349	0.00283264	1.39569	0.162809
TG	CNV_GENES	316681	0.000617553	0.000449063	1.3752	0.169069	0.000617553	0.000449063	1.3752	0.169069
monocyte_count	DEL_Mb	321953	0.0114586	0.00834703	1.37277	0.169824	0.0114586	0.00834703	1.37277	0.169824
RBC_count	CNV_Mb	322500	0.00886245	0.0037861	2.34079	0.0192437	0.00525606	0.00387458	1.35655	0.174926
menarche	DEL_Mb	173725	-0.00864875	0.011729	-0.737384	0.46089	-0.0159018	0.0118419	-1.34284	0.179327
menopause	DEL_GENES	105469	-0.00278415	0.00213435	-1.30445	0.192083	-0.00278415	0.00213435	-1.30445	0.192083
systolic_BP	DUP_Mb	313181	0.0063923	0.00490716	1.30265	0.192695	0.0063923	0.00490716	1.30265	0.192695
systolic_BP	CNV_GENES	313181	0.000628618	0.000430027	1.46181	0.143794	0.00055357	0.000431252	1.28363	0.199271
balding	DUP_Mb	152044	0.0154057	0.00627214	2.45621	0.0140423	0.00819238	0.00639513	1.28103	0.200184
AST	DEL_Mb	315807	0.0174718	0.00839213	2.08193	0.0373496	0.0108668	0.00856108	1.26932	0.204327
SHBG	DEL_Mb	288310	-0.0104985	0.00831032	-1.26331	0.206479	-0.0104985	0.00831032	-1.26331	0.206479
SHBG	DUP_Mb	288310	-0.00617822	0.00497591	-1.24163	0.214376	-0.00617822	0.00497591	-1.24163	0.214376
diastolic_BP	DUP_Mb	313183	0.00638024	0.00516364	1.23561	0.216605	0.00638024	0.00516364	1.23561	0.216605
Ca	CNV_Mb	290951	0.00569343	0.00461669	1.23323	0.217491	0.00569343	0.00461669	1.23323	0.217491
phosphate	DEL_Mb	290512	-0.0108423	0.00881393	-1.23013	0.218649	-0.0108423	0.00881393	-1.23013	0.218649
systolic_BP	DUP_GENES	313181	0.000575968	0.000469374	1.2271	0.219787	0.000575968	0.000469374	1.2271	0.219787
RBC_count	CNV_GENES	322500	0.0010755	0.000388569	2.76784	0.00564323	0.00050483	0.000412752	1.22308	0.221299
systolic_BP	CNV_Mb	313181	0.00538193	0.004186	1.2857	0.19855	0.00508261	0.00419277	1.21223	0.225425
AST	DUP_GENES	315807	0.000646017	0.000484818	1.33249	0.182699	0.000586492	0.000485181	1.20881	0.226737
BMD	DEL_Mb	191028	-0.0131363	0.0111005	-1.1834	0.236653	-0.0131363	0.0111005	-1.1834	0.236653
platelet_count	DEL_GENES	322499	0.00184346	0.00112026	1.64556	0.0998548	0.00140311	0.00118821	1.18085	0.237661
ALT	DEL_Mb	316815	0.0110986	0.00821621	1.35082	0.176754	0.00967017	0.00822494	1.17571	0.23971
testosterone	DUP_Mb	287926	0.0038495	0.00332432	1.15798	0.246873	0.0038495	0.00332432	1.15798	0.246873
Ca	DEL_Mb	290951	-0.0104295	0.00906035	-1.15111	0.249688	-0.0104295	0.00906035	-1.15111	0.249688
Cr	DEL_GENES	316786	0.00108476	0.00094477	1.14818	0.250896	0.00108476	0.00094477	1.14818	0.250896
weight	DEL_GENES	330607	0.00361383	0.00100671	3.58975	0.000331038	0.0012134	0.0010606	1.14407	0.252597
diastolic_BP	CNV_Mb	313183	0.00595784	0.00440479	1.35258	0.176191	0.00505831	0.00443599	1.14029	0.254166
BMR	CNV_Mb	325954	-0.0029196	0.00285503	-1.02262	0.30649	-0.00323693	0.00287429	-1.12617	0.260096
birth_weight_first_child	DEL_GENES	143630	-0.00199449	0.00177986	-1.12059	0.262465	-0.00199449	0.00177986	-1.12059	0.262465
facial_hair	CNV_Mb	148371	-0.00548766	0.00478411	-1.14706	0.251359	-0.00536328	0.00478675	-1.12044	0.262526
ApoB	DEL_Mb	315444	-0.0093586	0.00871364	-1.07402	0.282816	-0.0093586	0.00871364	-1.07402	0.282816
testosterone	CNV_GENES	287926	0.000312146	0.000293541	1.06338	0.287611	0.000312146	0.000293541	1.06338	0.287611
eosinophil_count	CNV_Mb	321953	0.00162128	0.00434495	0.373142	0.709043	0.00457347	0.00441024	1.03701	0.299731
weight	DEL_Mb	330607	0.0116191	0.00750639	1.5479	0.121648	0.0077004	0.00751685	1.02442	0.305638
phosphate	DUP_Mb	290512	0.00518173	0.00528262	0.980903	0.326642	0.00518173	0.00528262	0.980903	0.326642
eosinophil_count	DEL_GENES	321953	0.00111483	0.00114009	0.977846	0.328151	0.00111483	0.00114009	0.977846	0.328151
lymphocyte_count	DEL_Mb	321953	-0.00809832	0.00858071	-0.943782	0.345282	-0.00809832	0.00858071	-0.943782	0.345282
urea	DUP_Mb	316737	0.00650441	0.00500082	1.30067	0.193373	0.00453833	0.00501204	0.905485	0.365209
facial_hair	DUP_Mb	148371	-0.00499889	0.00561854	-0.889713	0.373621	-0.00499889	0.00561854	-0.889713	0.373621
Cr	DEL_Mb	316786	0.00602376	0.00702069	0.858001	0.390893	0.00602376	0.00702069	0.858001	0.390893
MCH	DUP_GENES	322496	-0.000615808	0.000489844	-1.25715	0.208699	-0.000420503	0.000490661	-0.857015	0.391437
phosphate	DUP_GENES	290512	0.000426188	0.000509373	0.836691	0.402767	0.000426188	0.000509373	0.836691	0.402767
testosterone	DEL_GENES	287926	-0.000623577	0.000749379	-0.832125	0.405339	-0.000623577	0.000749379	-0.832125	0.405339
eosinophil_count	DUP_Mb	321953	0.000151775	0.00510669	0.0297208	0.97629	0.00429162	0.00520744	0.824132	0.409865
weight	CNV_Mb	330607	0.00742836	0.00382383	1.94265	0.0520593	0.00321765	0.00391048	0.822828	0.410606
lymphocyte_count	DEL_GENES	321953	-0.000937334	0.00115122	-0.814211	0.415524	-0.000937334	0.00115122	-0.814211	0.415524
IGF1	DUP_GENES	315299	-0.000995819	0.000488424	-2.03884	0.0414668	-0.000420045	0.000521238	-0.80586	0.420324
testosterone	DEL_Mb	287926	0.00446132	0.00555875	0.802577	0.42222	0.00446132	0.00555875	0.802577	0.42222
facial_hair	CNV_GENES	148371	-0.000401947	0.000488317	-0.823127	0.410437	-0.000396909	0.000496791	-0.798945	0.424324
BMD	DEL_GENES	191028	-0.00116196	0.00146794	-0.791562	0.428617	-0.00116196	0.00146794	-0.791562	0.428617
balding	DEL_Mb	152044	0.00524009	0.0103877	0.504451	0.613945	0.00815926	0.0104046	0.784195	0.432927
facial_hair	DEL_Mb	148371	-0.00712037	0.00935215	-0.761361	0.446442	-0.00712037	0.00935215	-0.761361	0.446442
urea	DUP_GENES	316737	0.000618092	0.000482841	1.28012	0.200505	0.000367147	0.00048488	0.757192	0.448936
RBC_count	DUP_GENES	322500	0.000569368	0.000424047	1.3427	0.17937	-0.000337584	0.000454542	-0.74269	0.45767
weight	CNV_GENES	330607	0.00122554	0.000392605	3.12157	0.00179903	0.000314679	0.00042722	0.736573	0.461383
urate	DUP_GENES	316545	0.000418123	0.000428197	0.976475	0.32883	0.000293519	0.00042913	0.683985	0.493985
eosinophil_count	DEL_Mb	321953	0.00578129	0.00849778	0.680329	0.496297	0.00578129	0.00849778	0.680329	0.496297
lymphocyte_count	CNV_Mb	321953	-0.00417075	0.00438735	-0.950633	0.341792	-0.00276802	0.00441742	-0.626616	0.530911
diastolic_BP	CNV_GENES	313183	0.00041101	0.000452505	0.9083	0.36372	0.000279698	0.00045473	0.615084	0.538499
bilirubin	DEL_GENES	315664	-0.00144129	0.001123	-1.28342	0.199345	-0.000699546	0.00114945	-0.608592	0.542795
urate	DUP_Mb	316545	0.00572934	0.00443448	1.292	0.196359	0.0026582	0.00449111	0.591881	0.553931
birth_weight_first_child	DEL_Mb	143630	-0.0077172	0.0131162	-0.588374	0.556282	-0.0077172	0.0131162	-0.588374	0.556282
GGT	DEL_Mb	316781	0.00648885	0.00811012	0.800093	0.423658	0.00438996	0.00811853	0.540734	0.588692
birth_weight_first_child	CNV_Mb	143630	-0.00341868	0.0064769	-0.527827	0.59762	-0.00341868	0.0064769	-0.527827	0.59762
birth_weight_first_child	CNV_GENES	143630	-0.000350383	0.000668776	-0.523917	0.600337	-0.000350383	0.000668776	-0.523917	0.600337
diastolic_BP	DUP_GENES	313183	0.000250432	0.000493909	0.507042	0.612126	0.000250432	0.000493909	0.507042	0.612126
diastolic_BP	DEL_GENES	313183	0.00131753	0.00115749	1.13827	0.255009	0.00052408	0.00116746	0.448906	0.6535
Cr	CNV_GENES	316786	0.000333914	0.000371164	0.89964	0.368312	0.000170048	0.000379927	0.447579	0.654457
lymphocyte_count	CNV_GENES	321953	-0.000288238	0.000450215	-0.640224	0.522027	-0.000201027	0.000451049	-0.445688	0.655823
ALT	DEL_GENES	316815	0.00181412	0.00110585	1.64048	0.100906	0.000493735	0.00116375	0.424261	0.671376
bilirubin	DEL_Mb	315664	-0.00955363	0.00833987	-1.14554	0.251988	-0.0035664	0.00851389	-0.418892	0.675296
LPA	DEL_GENES	252704	0.000550087	0.00132657	0.414668	0.678385	0.000550087	0.00132657	0.414668	0.678385
menarche	DUP_GENES	173725	-0.000135014	0.000663995	-0.203335	0.838873	-0.000284093	0.000685825	-0.414236	0.678702
SHBG	CNV_GENES	288310	-0.000222185	0.000440041	-0.50492	0.613616	-0.000176798	0.00044729	-0.395265	0.692648
RBC_count	DUP_Mb	322500	0.00513532	0.00445014	1.15397	0.248514	-0.0017944	0.00458036	-0.39176	0.695236
Cr	CNV_Mb	316786	0.00135259	0.00357765	0.378066	0.705382	0.00133359	0.00360421	0.37001	0.711375
BMR	DUP_Mb	325954	-0.00115292	0.00334911	-0.344247	0.730661	-0.00115292	0.00334911	-0.344247	0.730661
phosphate	CNV_Mb	290512	0.000932701	0.00449711	0.2074	0.835697	0.00148788	0.00449988	0.330649	0.74091
birth_weight_first_child	DUP_Mb	143630	-0.00206173	0.00750185	-0.27483	0.783447	-0.00206173	0.00750185	-0.27483	0.783447
LPA	DEL_Mb	252704	-0.00267709	0.00986417	-0.271395	0.786087	-0.00267709	0.00986417	-0.271395	0.786087
diastolic_BP	DEL_Mb	313183	0.00506442	0.00864399	0.585889	0.55795	0.00226682	0.00866038	0.261746	0.793517
menopause	DEL_Mb	105469	-0.00397702	0.0154782	-0.256944	0.797222	-0.00397702	0.0154782	-0.256944	0.797222
LPA	CNV_GENES	252704	0.000108829	0.0005151	0.211277	0.832671	0.000108829	0.0005151	0.211277	0.832671
GGT	DEL_GENES	316781	0.00213583	0.00109136	1.95704	0.0503437	0.00023506	0.00114845	0.204675	0.837826
MCH	DUP_Mb	322496	-0.00523926	0.00514064	-1.01919	0.308116	-0.000991106	0.00517518	-0.191512	0.848125
menarche	CNV_GENES	173725	-0.000374603	0.000609692	-0.614413	0.538944	-0.00011851	0.000625883	-0.189348	0.84982
facial_hair	DUP_GENES	148371	-9.91465e-05	0.000532387	-0.18623	0.852265	-9.91465e-05	0.000532387	-0.18623	0.852265
systolic_BP	DEL_GENES	313181	0.000958386	0.0011	0.871264	0.383611	0.00017377	0.00110947	0.156625	0.87554
phosphate	CNV_GENES	290512	6.40932e-05	0.000466651	0.137347	0.890756	7.25522e-05	0.000466673	0.155467	0.876453
SHBG	DUP_GENES	288310	6.51138e-05	0.00048041	0.135538	0.892187	6.51138e-05	0.00048041	0.135538	0.892187
birth_weight_first_child	DUP_GENES	143630	-8.0578e-05	0.000725162	-0.111117	0.911524	-8.0578e-05	0.000725162	-0.111117	0.911524
Cr	DUP_GENES	316786	0.000199133	0.000405365	0.491244	0.623254	4.27965e-05	0.000407323	0.105068	0.916322
weight	DUP_Mb	330607	0.00608249	0.00448914	1.35493	0.175439	0.000441746	0.00459854	0.0960624	0.923471
LPA	DUP_Mb	252704	0.000473776	0.0058353	0.0811914	0.93529	0.000473776	0.0058353	0.0811914	0.93529
BMR	CNV_GENES	325954	-1.80053e-06	0.000293419	-0.0061364	0.995104	-2.02221e-05	0.000295942	-0.0683313	0.945522
lymphocyte_count	DUP_GENES	321953	-0.000173494	0.000491289	-0.35314	0.723984	-3.34636e-05	0.000492134	-0.0679969	0.945788
LPA	CNV_Mb	252704	-0.000337903	0.00498467	-0.0677885	0.945954	-0.000337903	0.00498467	-0.0677885	0.945954
BMR	DEL_GENES	325954	5.92749e-05	0.000755906	0.0784156	0.937497	4.6766e-05	0.000755881	0.0618695	0.950667
LPA	DUP_GENES	252704	3.09316e-05	0.000561769	0.0550611	0.95609	3.09316e-05	0.000561769	0.0550611	0.95609
BMR	DUP_GENES	325954	-1.25633e-05	0.000319803	-0.0392846	0.968664	-1.25633e-05	0.000319803	-0.0392846	0.968664
weight	DUP_GENES	330607	0.000805112	0.000428349	1.87957	0.0601677	-1.79743e-05	0.000459578	-0.0391105	0.968802
TG	DUP_GENES	316681	1.51093e-05	0.000490435	0.0308079	0.975423	1.51093e-05	0.000490435	0.0308079	0.975423
lymphocyte_count	DUP_Mb	321953	-0.00283678	0.00515652	-0.550134	0.582228	-0.000134309	0.00519148	-0.025871	0.97936
Cr	DUP_Mb	316786	-0.00029139	0.00419785	-0.0694141	0.94466	-8.86816e-05	0.00421725	-0.0210283	0.983223
total_protein	DEL_GENES	290746	-2.28555e-05	0.0012263	-0.0186377	0.98513	-2.28555e-05	0.0012263	-0.0186377	0.98513
systolic_BP	DEL_Mb	313181	0.00281277	0.00821463	0.34241	0.732042	6.60829e-05	0.00823017	0.00802935	0.993594
IGF1	DUP_Mb	315299	-0.0034964	0.00505508	-0.691659	0.489152	1.8388e-05	0.0051484	0.0035716	0.99715

## Sheet: ST8
Table S8. Association between life history traits and the CNV burden. Associations between life history traits (PHENO) and an individual's CNV burden (BURDEN) measured as the number of Mb (Mb) or genes (GENES) affected by CNVs (CNV), duplications (DUP), or deletions (DEL). N indicates the sample size for each linear regression. The estimated effects of the burden in standard deviations (SD; with …
association			without correction
PHENO	BURDEN	N	Estimate [SD]	SE	T	P
income	DEL_GENES	287995	-0.0182797	0.00105017	-17.4065	7.98354e-68
income	CNV_GENES	287995	-0.00670621	0.000406034	-16.5164	2.98442e-61
income	CNV_Mb	287995	-0.0647519	0.0039533	-16.3792	2.86722e-60
income	DEL_Mb	287995	-0.117564	0.00782798	-15.0184	5.81246e-51
income	DUP_GENES	287995	-0.00471495	0.000442357	-10.6587	1.60631e-26
income	DUP_Mb	287995	-0.0475083	0.00462283	-10.2769	9.04686e-25
EA	CNV_Mb	223587	-0.0300694	0.00456238	-6.59074	4.38612e-11
EA	DEL_GENES	223587	-0.00775523	0.00118868	-6.52426	6.84853e-11
EA	DEL_Mb	223587	-0.0538846	0.00885449	-6.08557	1.16265e-09
TDI	CNV_GENES	84093	0.0047036	0.000801017	5.87203	4.32098e-09
age	CNV_GENES	331522	-0.00255094	0.000442399	-5.76614	8.11788e-09
EA	CNV_GENES	223587	-0.00261738	0.000470789	-5.55956	2.7076e-08
age	CNV_Mb	331522	-0.0228672	0.00430786	-5.30825	1.10753e-07
age	DEL_GENES	331522	-0.00587715	0.00113335	-5.18563	2.15407e-07
TDI	CNV_Mb	84093	0.0395412	0.00776817	5.09016	3.58534e-07
TDI	DEL_GENES	84093	0.0094187	0.0018942	4.97238	6.62648e-07
parental_lifespan	CNV_Mb	453839	-0.20905	0.048153		1.43e-05
age	DEL_Mb	331522	-0.035395	0.00845318	-4.18718	2.82515e-05
TDI	DUP_GENES	84093	0.00372003	0.000889015	4.18444	2.86161e-05
age	DUP_GENES	331522	-0.00197247	0.000482751	-4.0859	4.39157e-05
EA	DUP_Mb	223587	-0.0219866	0.00538862	-4.08019	4.50142e-05
parental_lifespan	DEL_GENES	453839	-0.052049	0.012882		5.39e-05
TDI	DUP_Mb	84093	0.0374324	0.00934462	4.00577	6.18701e-05
lifespan_mother	CNV_Mb	203972	-0.0216202	0.00539783	-4.00534	6.19493e-05
age	DUP_Mb	331522	-0.01885	0.00505788	-3.72685	0.000193921
parental_lifespan	DEL_Mb	453839	-0.34893	0.095782		0.000272
TDI	DEL_Mb	84093	0.0488855	0.0146912	3.32753	0.000876584
lifespan_father	DEL_GENES	249867	-0.00442051	0.00133048	-3.32249	0.000892303
EA	DUP_GENES	223587	-0.0016771	0.00051509	-3.25594	0.00113033
lifespan_mother	DEL_Mb	203972	-0.0319122	0.0107007	-2.98225	0.00286175
parental_lifespan	DUP_Mb	453839	-0.164846	0.056239		0.003388
lifespan_mother	DUP_Mb	203972	-0.0184136	0.00630428	-2.92081	0.00349158
lifespan	DUP_GENES	21075	-0.00277129	0.00101388	-2.73335	0.00627466
lifespan_father	DEL_Mb	249867	-0.025286	0.00997437	-2.53509	0.0112423
lifespan_father	CNV_Mb	249867	-0.0125799	0.00500046	-2.51574	0.0118789
lifespan_mother	DEL_GENES	203972	-0.00365474	0.00145373	-2.51405	0.0119362
parental_lifespan	CNV_GENES	453839	-0.01208	0.004935		0.014396
lifespan	CNV_GENES	21075	-0.00207202	0.00090726	-2.28382	0.0223917
lifespan	DUP_Mb	21075	-0.0235973	0.0105058	-2.24613	0.0247059
lifespan_mother	CNV_GENES	203972	-0.00123277	0.000556006	-2.21719	0.0266113
lifespan	CNV_Mb	21075	-0.0142008	0.00863987	-1.64363	0.100268
lifespan_father	CNV_GENES	249867	-0.000777137	0.000510333	-1.5228	0.127809
lifespan_father	DUP_Mb	249867	-0.00849018	0.00584001	-1.4538	0.146004
lifespan_mother	DUP_GENES	203972	-0.000824383	0.000604011	-1.36485	0.172302
telomere_length	DEL_GENES	321717	-0.0015152	0.00113528	-1.33465	0.181991
telomere_length	CNV_Mb	321717	-0.00436607	0.00431223	-1.01248	0.311307
parental_lifespan	DUP_GENES	453839	-0.00525	0.005365		0.327861
telomere_length	CNV_GENES	321717	-0.000389116	0.000442404	-0.879548	0.379105
telomere_length	DEL_Mb	321717	-0.00672223	0.0084682	-0.793821	0.4273
telomere_length	DUP_Mb	321717	-0.00361427	0.00506199	-0.714002	0.475226
telomere_length	DUP_GENES	321717	-0.000188431	0.000482646	-0.390412	0.696232
lifespan	DEL_Mb	21075	0.0056738	0.0155266	0.365424	0.714798
lifespan	DEL_GENES	21075	0.000748037	0.00204983	0.364927	0.71517
lifespan_father	DUP_GENES	249867	-0.000149844	0.000555228	-0.269879	0.787254
